# Supplementary material for: Gene expression changes reflect clinical response in a placebo-controlled randomized trial of abatacept in patients with diffuse cutaneous systemic sclerosis
Source: Arthritis Res Ther. 2015 Jun 13;17(1):159. doi: 10.1186/s13075-015-0669-3 (PMC4487200; doi:10.1186/s13075-015-0669-3)
Supplement: Additional file 1: — Expression data for intrinsic genes across abatacept samples. CDT (clustered data table) file with median-centered expression values for 645 intrinsic genes across samples from the study and four healthy controls. Gene symbols in the UID column have been color-coded to designate genes with increased expression in the inflammatory samples (purple cell color) and genes with increased expression in the normal-like samples (green cell color). [file 13075_2015_669_MOESM1_ESM.xlsx]

## Sheet: Data
GID	UID	NAME	GWEIGHT	198_Imp2_base	277_Imp2_post	190_Imp1_base	257_Imp1_post	425_Imp3_base	483_Imp3_post	362_Plb2_base	433_Plb2_post	778_Imp5_base	843_Imp5_post	235_Plb1_base	321_Plb1_post	378_NonImp1_base	443_NonImp1_post	625_Imp4_base	688_Imp4_post	4mm_1	4mm_2	4mm_skin discard	4mm_skin discard (2)
AID				ARRY1X	ARRY4X	ARRY0X	ARRY3X	ARRY8X	ARRY11X	ARRY6X	ARRY9X	ARRY18X	ARRY19X	ARRY2X	ARRY5X	ARRY7X	ARRY10X	ARRY16X	ARRY17X	ARRY12X	ARRY13X	ARRY14X	ARRY15X
EWEIGHT				1	1	1	1	1	1	1	1	1	1	1	1	1	1	1	1	1	1	1	1
GENE194X	ZNF552	ZNF552|zinc finger protein 552	1	-0.560483	-0.130085	0.089068	0.323678	-0.286484	-0.399511	-0.056793	0.420009	0.553315	-0.058608	0.330951	0.366841	-0.987946	0.010117	-0.014587	-0.001088	0.292526	-0.251802	0.167879	0.001088
GENE243X	TTC23	TTC23|tetratricopeptide repeat domain 23	1	-0.460388	-0.181962	0.060392	-0.060392	-0.196655	-0.333621	0.263222	0.390079	0.215047	0.064914	0.346827	0.249563	-0.449847	-0.083154	-0.714585	-0.128841	0.340806	-0.400543	0.639973	0.654451
GENE32X	ALOX5AP	ALOX5AP|arachidonate 5-lipoxygenase-activating protein	1	0.265754	-0.099658	-0.132877	-0.498289	0.099658	-0.132877	0.265754	0.498289	0.232535	-0.265754	-0.232535	0.46507	-0.764043	-0.46507	-0.597947	-0.298974	0.298974	0.265754	0.764043	0.764043
GENE511X	PANX1	PANX1|pannexin 1	1	-0.185618	-0.052741	0.019522	-0.252057	-0.019522	-0.085961	0.080136	0.080136	0.113355	-0.152399	0.046917	0.046917	-0.252057	-0.11918	-0.384934	-0.285276	0.246232	0.213013	0.312671	0.312671
GENE83X	PDGFRL	PDGFRL|platelet-derived growth factor receptor-like	1	-0.905468	-0.510376	-0.047097	0.862667	-0.823155	0.047165	-0.050971	0.277044	-0.435374	-0.157407	0.509076	0.539708	-0.380993	-0.731588	0.047097	-0.524205	0.349323	0.623583	0.800437	0.743508
GENE165X	RECK	RECK|reversion-inducing-cysteine-rich protein with kazal motifs	1	-0.498289	-0.46507	0.099658	0.764043	-0.365412	-0.066439	-0.132877	0.199316	0.066439	-0.232535	0.332193	0.298974	-0.730824	-0.896921	-0.298974	-0.597947	0.830482	0.697605	0.664386	0.742768
GENE224X	FBLN1	FBLN1|fibulin 1	1	-0.564728	-0.597947	0.298974	0.697605	-0.033219	0.498289	0.199316	0.365412	-0.398631	-0.066439	0.531508	-0.033219	-0.398631	-0.132877	-0.332193	-0.664386	0.033219	0.46507	0.232535	0.199316
GENE474X	COL1A2	COL1A2|collagen, type I, alpha 2	1	-0.91353	-0.614557	0.48168	0.747434	-0.48168	0.249145	0.149487	0.91353	0.01661	-0.215925	0.083048	-0.01661	-0.714215	-0.182706	-0.083048	-0.48168	-0.249145	0.149487	0.149487	0.149487
GENE153X	KAZALD1	KAZALD1|Kazal-type serine peptidase inhibitor domain 1	1	-0.77738	-0.237264	0.013348	0.908145	0.457225	0.263122	-0.297086	0.637875	-0.422517	-0.613961	0.214974	-0.013348	-0.322754	-0.150737	0.103718	-0.166457	-0.089364	0.075664	0.829442	0.778789
GENE561X	SNX29	SNX29|sorting nexin 29	1	-0.160137	-0.164139	0.139379	0.240454	0.160648	0.223515	-0.04359	0.02223	-0.109308	-0.158017	0.104744	0.242126	-0.112867	-0.011997	-0.064002	-0.103834	0.119736	-0.044207	0.1154	0.011997
GENE182X	UST	UST|uronyl-2-sulfotransferase	1	-0.540926	-0.367391	-0.183933	0.135306	0.098633	0.269832	0.168761	0.054037	-0.455713	-0.054037	0.591296	0.219395	-0.282212	-0.194482	-0.431586	-0.208688	0.272844	-0.25423	0.396059	0.344868
GENE567X	SH3GLB1	SH3GLB1|SH3-domain GRB2-like endophilin B1	1	-0.149487	-0.143211	-0.182706	0.182706	-0.049829	0.01661	0.116267	-0.01661	-0.116267	0.049829	0.049829	0.116267	0.049829	-0.116267	-0.282364	-0.182706	0.049829	-0.01661	0.215925	0.282364
GENE172X	ESRRB	ESRRB|estrogen-related receptor beta	1	-0.182674	0.183848	0.568122	-0.247225	0.368807	-0.195921	-0.036078	0.011646	-0.011646	-0.38071	0.058595	0.330624	-0.200385	-0.323153	-0.280545	0.043815	-0.461675	0.136272	0.260642	0.302368
GENE509X	NICN1	NICN1|nicolin 1	1	-0.044888	-0.050643	0.103408	-0.001314	0.126764	-0.034362	-0.326614	0.058517	0.001314	-0.172029	-0.043643	0.019205	-0.227882	-0.009365	0.002274	-0.015028	0.002076	0.055145	0.234295	0.288462
GENE75X	CYBRD1	CYBRD1|cytochrome b reductase 1	1	-0.153794	-0.253452	0.078741	0.244838	-0.31989	-0.31989	0.842785	0.61025	-0.187013	0.020917	0.61025	0.57703	0.211618	-0.386329	-0.131562	-0.478664	-0.020917	-0.120574	0.178399	0.211618
GENE378X	AOX1	AOX1|aldehyde oxidase 1	1	-0.494694	-0.481431	0.185264	0.490898	-0.0037	0.5387	0.94535	0.684232	-0.096044	0.041177	0.97305	0.726615	0.012736	-0.157162	0.0037	-0.016361	-0.347808	-0.617974	-0.338521	-0.338145
GENE178X	RHOQ	RHOQ|ras homolog gene family, member Q	1	0.249145	-0.553182	-0.182706	0.382022	-0.48168	-0.116267	0.680995	0.315583	0.116267	0.149487	0.514899	0.514899	0.149487	-0.315583	-0.881927	-0.974189	-0.810837	0.383335	-0.548118	-0.48168
GENE23X	LEPROT	LEPROT|leptin receptor overlapping transcript	1	0.121225	0.387671	0.132966	0.486327	-0.546426	-0.366115	0.634667	0.510089	0.127072	-0.451107	0.184708	0.331492	-0.054914	-0.458896	-0.365049	-0.329215	-0.553511	0.054914	-0.358764	-0.350627
GENE289X	PCOLCE2	PCOLCE2|procollagen C-endopeptidase enhancer 2	1	0.337811	0.60884	-0.016262	0.587689	-0.348608	-0.318214	0.114052	0.720617	0.481928	-0.431527	0.943445	0.98556	-0.641799	-1.6751	-1.05126	-1.50025	-0.513913	0.391319	0.004214	-0.004214
GENE423X	PEX19	PEX19|peroxisomal biogenesis factor 19	1	0.132877	0.232535	0.033219	0.332193	-0.099658	-0.166096	0.199316	0.166096	0.099658	-0.033219	0.697605	0.797263	-0.166096	-0.431851	-0.199316	0.033219	-0.265754	-0.265754	-0.099658	-0.199316
GENE468X	C22orf39	C22orf39|chromosome 22 open reading frame 39	1	0.165529	0.310968	0.219083	0.345629	-0.289101	-0.211997	0.130773	0.50496	0.099556	-0.376973	0.451984	0.512595	-0.163961	-0.059613	-0.329437	0.0486	-0.387571	-0.343865	-0.118459	-0.0486
GENE51X	AMOT	AMOT|angiomotin	1	0.01661	0.315583	0.01661	0.415241	-0.182706	0.049829	0.282364	0.614557	-0.517678	-0.581337	0.44846	0.48168	-0.249145	-0.48168	0.116267	-0.083048	-0.083048	-0.01661	-0.149487	-0.249145
GENE199X	PAM	PAM|peptidylglycine alpha-amidating monooxygenase	1	-0.062444	0.23653	0.170091	0.302968	0.170091	0.666316	0.476403	0.568722	-0.26176	-0.128883	0.397663	0.568319	-0.494295	-0.560733	-0.002798	-0.128883	-0.195321	-0.095663	-0.029225	0.002798
GENE399X	CCDC127	CCDC127|coiled-coil domain containing 127	1	0.535678	0.352084	-0.199124	0.217793	-0.010913	0.118716	0.342391	0.493505	-0.042327	-0.15487	0.425854	0.174912	-0.147468	0.037495	-0.215589	-0.114417	-0.102684	-0.147606	-0.006769	0.006769
GENE604X	TAS2R10	TAS2R10|taste receptor, type 2, member 10	1	1.01624	0.432954	0.339167	0.235804	0.986316	-0.13267	0.768954	1.9425	-1.06659	-0.590629	0.094159	0.22466	-0.748309	-0.489671	-0.436564	0.042413	-0.168466	-0.893113	-0.471019	-0.042413
GENE366X	NR3C1	NR3C1|nuclear receptor subfamily 3, group C, member 1 (glucocorticoid receptor)	1	0.048568	0.115007	-0.150747	0.314322	0.117751	-0.07113	-0.084309	0.281103	-0.150747	-0.238144	0.160912	0.148226	0.01787	-0.01787	-0.191308	-0.264643	-0.350063	-0.350063	0.181445	0.214665
GENE135X	GPX8	GPX8|glutathione peroxidase 8 (putative)	1	0.092048	-0.059553	0.595954	0.725804	0.287764	0.088463	0.120229	0.694035	0.28693	-0.2467	-0.111585	-0.268499	-0.530641	-0.274179	-0.337119	-0.44971	-0.077465	-0.25055	0.059553	0.125192
GENE451X	PPAP2B	PPAP2B|phosphatidic acid phosphatase type 2B	1	-0.084242	0.015416	0.08348	0.880624	0.314389	0.174509	0.173284	0.553547	-0.241318	-0.516093	0.28117	0.055253	-0.217119	-0.25176	-0.061732	-0.349996	-0.15088	-0.270436	0.112576	-0.015416
GENE550X	MARCKS	MARCKS|myristoylated alanine-rich protein kinase C substrate	1	0.049736	-0.069851	0.285017	0.453967	-0.208129	-0.235948	0.063796	0.493656	0.061655	-0.210368	0.079395	0.11951	-0.328289	-0.316076	-0.049736	-0.108925	-0.411446	-0.235373	0.179008	0.195903
GENE262X	TP53TG5	TP53TG5|TP53 target 5	1	-0.348802	-0.48168	-0.049829	0.083048	0.01661	0.48168	0.680995	-0.215925	1.78713	0.200528	0.382022	-0.01661	-0.315583	-0.714215	0.084567	-0.548118	-0.614557	-0.215925	0.182706	0.415241
GENE104X	KDM6A	KDM6A|lysine (K)-specific demethylase 6A	1	0.066439	-0.072073	-0.206956	0.232535	0.199316	0.033219	-0.099658	0.265754	0.365412	0	0.531508	0.298974	-0.564728	-0.256043	-0.398631	-0.431851	-0.232535	-0.46507	0	0.255215
GENE565X	AK4	AK4|adenylate kinase 4	1	-0.398631	-0.033219	-0.265754	0.265754	0.175715	0.365412	0	0.033219	0.730824	0.365412	0.697605	0.066439	-0.232535	0	-0.431851	-0.232535	-0.222366	-0.228697	0.101697	-0.065194
GENE215X	MRC1	MRC1|mannose receptor, C type 1	1	0.810946	0.885079	-0.375582	0.15193	0.703735	-0.15193	0.233716	0.592745	0.950047	-0.187267	-0.190019	0.543742	-0.435945	-1.19206	0.306486	-0.938245	-0.249499	0.181857	-0.202843	-0.351245
GENE280X	ENPP2	ENPP2|ectonucleotide pyrophosphatase/phosphodiesterase 2	1	0.398631	-0.265754	0.099658	0	0.431851	0.166096	0.730824	0.664386	0.391353	0	0.332193	0.697605	-0.46507	-0.863701	-0.066439	-1.79384	-0.597947	-0.431851	-0.199316	-0.265754
GENE7X	XIST	XIST|X (inactive)-specific transcript (non-protein coding)	1	0.314597	-0.180863	0.09825	0.407646	0.699079	0.511849	0.48231	0.530492	-0.430335	0.292993	0.18316	0.15555	-5.52845	-8.85444	-7.4979	-5.17828	-0.176942	-0.09825	-0.461031	-0.423388
GENE603X	ARID3A	ARID3A|AT rich interactive domain 3A (BRIGHT-like)	1	0.033219	0.232535	0	0.166096	0.033219	0	0.033219	0.166096	-0.099658	0.132877	0.033219	0.066439	-0.697605	-0.664386	-0.730824	-0.365412	-0.46507	-0.531508	-0.365412	-0.398631
GENE114X	TIMP1	TIMP1|TIMP metallopeptidase inhibitor 1	1	0.679873	0.311626	0.477931	0.195142	0.477931	0.274291	0.053578	0.174251	0.660233	-0.504226	-0.513509	-0.693777	-0.508507	-0.580055	0.158657	-0.321577	-0.186455	-0.063035	-0.097561	-0.053578
GENE271X	NNMT	NNMT|nicotinamide N-methyltransferase	1	0.249145	0.063451	0.979969	0.315583	0.714215	0.249145	0.282364	0.01661	0.48168	-0.315583	-0.415241	-0.614557	-0.300965	-0.581337	-0.01661	-0.382022	-0.44846	0.149487	-0.548118	-0.614557
GENE523X	ACTB	ACTB|actin, beta	1	0.365412	0.066439	0.232535	-0.099658	0.099658	0.033219	0	0.033219	0.033219	-0.166096	0	-0.498289	-0.232535	-0.132877	-0.099658	-0.232535	0.066439	0.033219	-0.199316	-0.166096
GENE132X	MSN	MSN|moesin	1	0.341889	-0.009696	0.175792	-0.123181	0.175792	0.009696	-0.023523	0.308669	0.375108	-0.123181	-0.687909	-0.422155	-0.235326	-0.023523	-0.289278	-0.256058	0.045205	0.341889	0.175792	0.142573
GENE159X	IL10RA	IL10RA|interleukin 10 receptor, alpha	1	0.631166	0.033219	0.199316	0.199316	0.46507	0.199316	-0.033219	0.597947	-0.132877	-0.298974	-0.631166	-0.265754	-0.764043	-0.564728	-0.46507	-0.232535	0.099658	0.332193	0.033219	-0.033219
GENE633X	SLC7A7	SLC7A7|solute carrier family 7 (amino acid transporter light chain, y+L system), member 7	1	0.597947	-0.531508	0.033219	0.166096	0.232535	0	0.398631	0.531508	0.46507	-0.332193	-0.664386	-0.265754	-1.36199	-0.863701	-0.498289	-0.697605	0	-0.099658	0.332193	0.166096
GENE143X	IGFBP5	IGFBP5|insulin-like growth factor binding protein 5	1	-0.01661	0.348802	0.01661	0.747434	0.182706	0.48168	0.116267	0.415241	0.149487	-0.223432	0.083048	-0.315583	-0.946749	-0.614557	-0.182706	-0.215925	-0.249145	0.282364	-0.083048	-0.116267
GENE348X	LHFP	LHFP|lipoma HMGIC fusion partner	1	0.16472	0.351582	0.128406	0.41689	0.349125	0.383374	0.095507	0.389344	0.107456	-0.177715	-0.095507	-0.211173	-0.726219	-0.775612	-0.3595	-0.682236	-0.591969	0.246265	-0.439213	-0.418906
GENE494X	FKBP7	FKBP7|FK506 binding protein 7	1	-0.169507	0.145782	0.357	0.787656	0.138272	-0.167799	0.314148	0.591249	0.270299	-0.014098	0.245935	0.014098	-0.516199	-0.296823	-0.16581	-0.120192	0.018259	-0.032878	-0.535788	-0.346832
GENE288X	ZEB2	ZEB2|zinc finger E-box binding homeobox 2	1	0.385069	0.252192	-0.013562	0.517947	0.052877	0.555125	0.285412	0.717262	-0.146439	-0.412193	0.086096	-0.146439	-0.57829	-0.366562	-0.57829	-0.312535	0.013562	0.937822	-0.498872	-0.495096
GENE453X	DBN1	DBN1|drebrin 1	1	0.182706	0.315583	0.182706	0.44846	0.01661	0.382022	0.116267	0.548118	-0.249145	-0.083048	-0.01661	-0.215925	-0.348802	-0.249145	0.049829	-0.116267	-0.01661	0.48168	-0.514899	-0.581337
GENE406X	GATA2	GATA2|GATA binding protein 2	1	-0.049829	0.315583	0.382022	0.48168	0.215925	0.548118	0.182706	1.31216	-0.215925	-0.083048	-0.382022	-0.747434	-0.382022	0.049829	-1.01319	0.10275	-0.116267	0.48168	-0.780653	-1.07963
GENE461X	TGFBR2	TGFBR2|transforming growth factor, beta receptor II (70/80kDa)	1	0.415241	0.348802	0.315583	0.249145	0.149487	-0.01661	0.106549	0.182706	0.01661	-0.348802	-0.249145	-0.315583	-0.514899	0.33342	-0.382022	-0.680995	-0.189434	0.778874	-0.59697	-0.878284
GENE76X	HTATSF1P2	HTATSF1P2|HIV-1 Tat specific factor 1 pseudogene 2	1	-0.081549	0.11136	-0.382703	0.314537	-0.479886	0.343408	-0.249489	0.171978	-0.240134	-0.416445	-0.15543	-0.073657	0.160972	-1.35523	-0.725592	0.171759	0.073657	0.740687	0.662119	0.398797
GENE218X	HOXB4	HOXB4|homeobox B4	1	0.531508	0.963359	0.265754	0	-0.332193	0	-0.431851	0.166096	-0.332193	-0.830482	-0.431851	-0.664386	-0.996578	-1.52842	-1.22911	0.099658	0.365412	0.564728	0.265754	0.332193
GENE265X	PTGIS	PTGIS|prostaglandin I2 (prostacyclin) synthase	1	0.017092	0.780171	-0.448943	0.049347	-0.017092	0.447978	-0.017092	0.34832	0.414759	-0.448943	-0.11675	-0.781135	-0.282846	-0.482162	-0.58182	-0.382504	0.215443	0.746951	0.315101	0.414759
GENE115X	SLC9A9	SLC9A9|solute carrier family 9 (sodium/hydrogen exchanger), member 9	1	-0.017271	-0.153611	0.167715	0.017271	-0.038805	0.08201	-0.252466	0.200972	0.129474	-0.223834	0.183931	0.376956	-0.373264	-0.516467	-0.395466	-0.67567	0.167858	-0.201882	0.348713	0.272687
GENE250X	PID1	PID1|phosphotyrosine interaction domain containing 1	1	0.063705	-0.743639	-0.097291	0.499207	0.243558	0.147867	-0.259792	0.058381	0.183743	-0.24922	-0.180033	-0.058381	-0.58057	-0.573194	-0.233759	-0.785249	0.386912	0.372975	0.324599	0.555505
GENE209X	PDGFRA	PDGFRA|platelet-derived growth factor receptor, alpha polypeptide	1	-0.049829	-0.149487	0.049829	0.382022	0.282364	0.315583	-0.149487	0.215925	0.116267	-0.639623	-0.348802	-0.099261	-0.850078	-1.57401	0.01661	-0.548118	-0.01661	0.149487	0.382022	0.415241
GENE622X	COL6A2	COL6A2|collagen, type VI, alpha 2	1	-0.315583	-0.514899	0.215925	0.149487	0.116267	0.282364	-0.315583	0.116267	0.049829	-0.315583	-0.282364	-0.514899	-0.714215	-1.2125	-0.049829	-0.813872	0.382022	0.514899	0.415241	0.415241
GENE606X	PMP22	PMP22|peripheral myelin protein 22	1	0.003265	-0.136142	-0.003265	0.063174	0.162832	0.362147	0.096393	0.162832	-0.302238	-0.335458	-0.20258	-0.368677	-0.534773	-0.66765	-0.501554	-0.734089	0.400472	0.354448	0.176551	0.361959
GENE50X	RGS10	RGS10|regulator of G-protein signaling 10	1	0.165552	0.265754	-0.033219	0	0.298974	0.298974	0.232535	0.199316	-0.033219	0	0	0.232535	-0.413997	-0.199316	-0.232535	-0.199316	0	-0.066439	0.298974	0.365412
GENE136X	CPVL	CPVL|carboxypeptidase, vitellogenic-like	1	0.338225	0.383836	-0.656556	-0.260171	0.382726	0.094846	0.180362	0.529573	-0.732227	-0.107178	-0.333173	0.001356	-0.764494	-0.710445	-0.406931	-0.698204	0.154671	-0.001356	0.698818	0.73184
GENE462X	DCAF5	DCAF5|DDB1 and CUL4 associated factor 5	1	0.302977	0.031373	-0.271709	0.03288	-0.095853	0.184537	0.538829	0.260676	-0.563585	-0.135301	-0.221549	0.013133	-0.237834	-0.013133	-0.280154	-0.266046	0.037617	-0.07659	0.203856	0.162669
GENE295X	WASH1	WASH1|WAS protein family homolog 1	1	0.456414	0.347435	-0.23295	-0.4848	0.21637	0.205987	-0.034215	-0.085991	-0.522226	0.090408	-0.523315	-0.644775	-0.511918	0.053643	-0.649271	-0.780978	0.034215	0.511816	0.194237	0.191886
GENE557X	LCP1	LCP1|lymphocyte cytosolic protein 1 (L-plastin)	1	0.581337	0.382022	0.116267	-0.548118	0.44846	-0.049829	0.249145	0.215925	-0.315583	-0.028748	-0.780653	-0.182706	-0.48168	-0.01661	-0.647776	-0.495092	0.249145	0.01661	0.382022	0.44846
GENE540X	AP2A2	AP2A2|adaptor-related protein complex 2, alpha 2 subunit	1	0.346485	0.180388	0.014292	-0.018928	0.058087	0.246827	-0.049138	0.678677	-0.348705	-0.38483	-0.198322	-0.23463	-0.284682	0.313265	-0.483997	-0.650094	-0.014292	0.257116	0.391931	0.382359
GENE213X	KIAA1683	KIAA1683|KIAA1683	1	0.331272	0.130242	-0.015237	-0.27858	0.134525	0.086952	0.015237	0.024565	-1.51581	-0.959868	-0.302485	-0.49923	-0.874295	-0.738246	-0.567157	-0.835301	0.063527	0.314475	0.01884	0.166233
GENE416X	SEMA3B	SEMA3B|sema domain, immunoglobulin domain (Ig), short basic domain, secreted, (semaphorin) 3B	1	-0.066439	0.033219	-0.066439	0.631166	-0.298974	0.199316	-0.033219	0.830482	-1.0298	-0.46507	0.46507	0.033219	-0.730824	-0.531508	-1.0298	-0.714963	0.033219	0.265754	0.332193	0.332193
GENE359X	AKAP13	AKAP13|A kinase (PRKA) anchor protein 13	1	0.265754	0.298974	-0.099658	0.033219	0.199316	0.46507	-0.066439	0.199316	-0.348543	-0.033219	-0.153771	-0.365412	-0.265754	-0.365412	-0.132877	-0.101969	0.066439	0.099658	0.033219	0.033219
GENE351X	CLEC3B	CLEC3B|C-type lectin domain family 3, member B	1	0.049829	0.315583	-0.182706	0.182706	0.182706	0.614557	-0.218665	0.282364	-0.382022	-0.083048	0.149487	-0.049829	-0.215925	-0.249145	-0.348802	-0.282364	0.149487	0.714215	0.049829	-0.149487
GENE590X	MICB	MICB|MHC class I polypeptide-related sequence B	1	0.442314	0.231617	-0.373061	-0.222292	-0.002491	0.519812	0.059172	0.137411	-0.526922	0.028052	-0.009183	-0.213079	-0.362343	-0.196825	-0.831657	-0.185768	0.002491	0.467561	0.002491	0.002491
GENE93X	CASP4	CASP4|caspase 4, apoptosis-related cysteine peptidase	1	0.149487	-0.116267	0.01661	-0.083048	-0.083048	0.049829	-0.01661	-0.049829	0.182706	-0.149487	0.01661	0.215925	-0.049829	0.348802	-0.049829	-0.01661	0.182706	-0.01661	0.282364	0.249145
GENE369X	CASP5	CASP5|caspase 5, apoptosis-related cysteine peptidase	1	0.182706	-0.116267	0.049829	-0.01661	0.01661	-0.049829	-0.049829	0.01661	0.249145	-0.049829	0.083048	0.315583	-0.149487	0.44846	-0.049829	-0.149487	0.083048	-0.249145	-0.01661	0.01661
GENE41X	MED19	MED19|mediator complex subunit 19	1	0.045988	0.002939	0.107227	-0.002939	0.02959	0.091009	-0.10287	0.190382	0.115363	-0.014308	-0.230578	-0.203622	-0.012664	0.287682	-0.222087	-0.318383	-0.08327	-0.273522	0.094432	0.077154
GENE566X	SYNGR2	SYNGR2|synaptogyrin 2	1	-0.080424	0.053826	0.259806	-0.208825	0.009688	0.097854	-0.145517	-0.018778	0.168043	-0.029335	-0.009688	-0.032069	0.03421	0.393406	-0.179878	-0.253343	0.147577	-0.152625	0.161379	0.197151
GENE273X	TM9SF4	TM9SF4|transmembrane 9 superfamily protein member 4	1	-0.011333	0.093128	-0.003966	-0.052278	0.136889	0.268863	-0.164605	0.130302	0.076102	0.016762	0.042946	-0.136178	0.003966	0.288383	-0.090557	-0.115126	-0.059141	0.04149	-0.044088	-0.093602
GENE425X	DDX58	DDX58|DEAD (Asp-Glu-Ala-Asp) box polypeptide 58	1	0.862517	-0.306873	0.224636	0.124978	0.346121	0.546265	-0.206085	0.530836	0.997061	0.091759	-0.186931	0.007899	-0.173995	0.789364	-0.107557	-0.140776	-0.074338	-0.007899	-0.074338	-0.007899
GENE142X	HLA-DQA1	HLA-DQA1|major histocompatibility complex, class II, DQ alpha 1	1	0.598401	-1.16673	-0.574905	-0.98971	0.100112	0.531963	-0.100112	0.637874	0.631474	0.843935	0.194389	0.307549	-0.115349	0.322611	-0.670557	-1.13665	-0.252991	0.266209	-0.300856	-0.634451
GENE290X	ZBTB16	ZBTB16|zinc finger and BTB domain containing 16	1	1.01319	-1.81045	-1.11285	-0.049829	1.5447	0.049829	0.182706	0.348802	-0.514899	0.747434	-0.116267	-0.118089	1.14329	-0.049829	-0.348802	-1.81045	0.282364	0.780653	0.116267	-0.282364
GENE372X	PAG1	PAG1|phosphoprotein associated with glycosphingolipid microdomains 1	1	0.193255	-0.47113	-0.248955	-0.305034	0.407658	-0.008014	0.326133	0.492229	-0.670446	-0.00606	0.00606	0.060378	0.326133	0.126817	-0.404692	-0.437911	0.393865	0.258127	-0.13244	-0.386728
GENE29X	DDX6	DDX6|DEAD (Asp-Glu-Ala-Asp) box polypeptide 6	1	0.132877	-0.199316	-0.564728	-0.000579	0	0.066439	0.066439	0.431851	-0.132877	-0.099658	0.099658	-0.033219	0.166096	0.365412	-0.199316	-0.199316	0	0.46507	0.066439	-0.033219
GENE587X	TET2	TET2|tet methylcytosine dioxygenase 2	1	-0.005512	-0.359585	-0.460963	0.070191	0.249321	0.436911	0.242902	0.527288	-0.179646	0.005512	-0.085306	-0.296727	0.288805	0.670984	0.013503	-0.342003	-0.455467	0.069031	-0.047453	-0.047453
GENE49X	CRTAP	CRTAP|cartilage associated protein	1	0.2123	-0.198365	-0.124975	-0.134328	0.351918	0.260917	0.745395	1.39197	0.034356	0.233482	-0.100705	0.382268	-0.189992	0.267869	-0.347015	-0.565779	-0.034356	-0.334595	-0.140352	0.412999
GENE572X	TFAP2B	TFAP2B|transcription factor AP-2 beta (activating enhancer binding protein 2 beta)	1	1.06931	-1.75002	-0.361437	-0.203231	2.60093	0.805378	0.730629	2.33265	-0.59478	0.038668	1.51499	-0.038572	0.24722	0.71226	0.038572	-1.54118	-0.691601	-1.04703	-0.457089	-0.419084
GENE167X	RAPH1	RAPH1|Ras association (RalGDS/AF-6) and pleckstrin homology domains 1	1	-0.159287	-0.077415	-0.165347	-0.102353	0.070354	0.141479	0.051394	0.150608	-0.144249	-0.043995	0.048919	-0.097576	0.009	0.119	-0.251644	-0.260352	-0.009	0.108092	0.117319	0.059862
GENE47X	SGCA	SGCA|sarcoglycan, alpha (50kDa dystrophin-associated glycoprotein)	1	-0.052803	-1.21548	-0.68397	0.046855	0.080074	0.478705	0.077067	0.046855	-1.38157	-1.12506	0.080074	0.013635	0.013635	0.179732	-1.0826	-1.87986	-0.252119	0.179732	-0.086022	-0.013635
GENE401X	NTN1	NTN1|netrin 1	1	-0.46507	-1.32877	-0.398631	0.099658	0	0.697605	-0.033219	0.228056	-1.52809	-0.181753	0	-0.365412	0.066439	0.232535	-0.896921	-1.99316	0.099658	0.199316	0.697605	0.531508
GENE169X	ULK2	ULK2|unc-51-like kinase 2 (C. elegans)	1	-0.005147	-0.500577	-0.083891	0.079189	0.33018	0.005147	0.243889	0.129894	-0.209698	0.168616	-0.201765	0.019886	-0.030725	0.186189	-0.258697	-0.64766	-0.041354	-0.188195	0.154137	0.142981
GENE504X	NUAK1	NUAK1|NUAK family, SNF1-like kinase, 1	1	-0.301584	-0.46768	-0.102268	0.111057	0.595337	0.595337	0.210568	0.646724	-0.063828	0.078725	-0.425033	-0.102268	-0.482231	0.396021	-0.367106	-0.799873	0.063828	-0.301584	0.196705	0.163486
GENE350X	MXRA7	MXRA7|matrix-remodelling associated 7	1	-0.096148	-0.049342	-0.124229	0.084776	0.163453	0.580648	0.050242	0.09423	-0.066226	-0.166876	0.362722	0.360894	-0.040944	-0.118243	-0.3374	-0.626747	-0.390383	0.040944	0.091451	0.20475
GENE534X	ZBTB47	ZBTB47|zinc finger and BTB domain containing 47	1	0.077462	-0.062973	0.007324	0.364103	0.077516	0.525772	0.607236	0.566362	-0.360192	0.108183	0.195395	-0.111811	-0.204429	0.080441	-0.419072	-0.553314	-0.461962	-0.007324	-0.105398	-0.085736
GENE87X	ARMCX1	ARMCX1|armadillo repeat containing, X-linked 1	1	0.109101	-0.294166	-0.16402	0.124158	0.206727	0.185971	0.15888	0.066449	0.027602	0.171586	-0.245253	-0.23181	-0.122508	-0.193608	-0.169482	-0.376742	-0.14717	0.007694	0.025395	-0.007694
GENE320X	PNPLA4	PNPLA4|patatin-like phospholipase domain containing 4	1	-0.023883	-0.507166	-0.156024	0.460412	0.090781	0.157219	0.124	0.023883	0.829351	0.287629	-0.274632	-0.046386	0.107002	-0.517753	-0.729667	-1.10556	-0.108535	-0.340513	0.084949	0.223658
GENE419X	RPP14	RPP14|ribonuclease P/MRP 14kDa subunit	1	-0.902485	-0.567148	0.005787	0.525536	0.246624	0.507023	0.165137	0.023291	-0.028197	0.082355	-0.459837	-0.744195	0.034446	0.039882	-0.712812	-0.607774	0.10364	-0.005787	-0.148556	-0.119765
GENE464X	B3GALTL	B3GALTL|beta 1,3-galactosyltransferase-like	1	-1.11285	-0.747434	0.847092	0.979969	-0.01661	-0.01661	0.680995	0.946749	0.215925	0.44846	0.01661	-0.382022	0.049829	-0.212285	-1.3786	-0.680995	0.049829	0.182706	-0.215925	-0.382022
GENE184X	CDH23	CDH23|cadherin-related 23	1	0.264991	-1.85852	0.18339	-0.133566	-0.414426	-0.160988	-0.630783	-0.233296	-1.16566	0.763257	0.451869	-0.01759	-1.37113	1.57656	0.519268	-2.04697	0.191721	0.01759	0.320477	0.558112
GENE236X	LCE2C	LCE2C|late cornified envelope 2C	1	-0.566887	-1.60412	0.261836	-0.042978	0.490566	0.605739	-0.318975	0.268932	-0.250958	0.035475	0.181238	-0.035475	0.630193	0.757176	0.048142	-0.865318	-1.01401	0.475973	-1.2935	-1.28654
GENE413X	ADH1A	ADH1A|alcohol dehydrogenase 1A (class I), alpha polypeptide	1	-0.033219	-1.09624	0.332193	0.033219	1.12946	0.033219	-0.166096	-0.431851	0.531508	0.066439	-0.597947	0.199316	1.12946	0.186562	-1.00479	-1.76062	-0.631166	0.066439	-0.631166	-0.631166
GENE119X	DKK2	DKK2|dickkopf 2 homolog (Xenopus laevis)	1	-0.397833	-2.75089	0.399429	0.233333	0.004763	0.233333	0.334365	0.133675	0.03711	-0.056041	-0.004763	1.67449	0.734213	-0.56393	-0.301455	-1.49625	0.499087	-0.580613	-0.366259	-0.464355
GENE444X	SH3D19	SH3D19|SH3 domain containing 19	1	-0.223516	-0.469806	-0.05989	0.261443	-0.148059	-0.104177	0.112087	-0.066462	0.108642	-0.010259	-0.122173	0.222731	0.056809	0.010259	-0.147402	-0.253999	0.179093	0.200072	0.102996	0.045957
GENE230X	GZMH	GZMH|granzyme H (cathepsin G-like 2, protein h-CCPX)	1	0.415241	-3.00635	0.48168	-0.548118	-0.149487	-0.680995	0.215925	1.17928	0.747434	0.614557	-0.694803	0.249145	-2.64093	0.266962	-1.11285	-3.90327	0.149487	0.514899	-1.27894	-1.84367
GENE9X	GPT	GPT|glutamic-pyruvate transaminase (alanine aminotransferase)	1	-0.697605	-2.95504	-0.564728	-0.46507	-0.033219	0	0.365412	0	-0.033219	0.398631	0.664386	0.730824	-0.232535	-0.265754	0.232535	-1.99316	0.332193	0.996578	0.199316	0.199316
GENE287X	F13A1	F13A1|coagulation factor XIII, A1 polypeptide	1	-0.298974	-1.26233	0.265754	-0.166096	0.132877	0.033219	-0.398631	0.132877	0.166096	0	0.132877	0	0.033219	0.251554	0	-0.697605	-0.132877	0.564728	-0.298974	-0.232535
GENE349X	XG	XG|Xg blood group	1	-0.845649	-3.02852	0.493145	0.190611	-0.846175	-0.634248	-0.221559	0.506988	0.190188	-0.53762	0.793974	0.644226	-0.170659	0.69726	0.325366	-2.19786	-0.006744	0.596931	-0.504827	0.006744
GENE270X	HLA-DQA2	HLA-DQA2|major histocompatibility complex, class II, DQ alpha 2	1	0.239449	-3.11362	-0.256762	-0.240814	-0.456077	0.180433	0.075431	0.281101	0.017372	0.535036	0.450012	0.10865	0.438048	-0.017372	-0.369141	-1.89977	-0.456077	0.24213	-0.422858	-0.456077
GENE334X	VSIG4	VSIG4|V-set and immunoglobulin domain containing 4	1	0.083048	-1.3786	0.149487	0.215925	0.116267	0.116267	-0.215925	0.282364	0.215925	-0.149487	-0.049829	-0.049829	-0.249145	0.049829	0.049829	-1.71079	-0.382022	0.249145	-0.282364	-0.215925
GENE628X	CPA3	CPA3|carboxypeptidase A3 (mast cell)	1	-0.099658	-3.38837	0.46507	0	0.232535	0.132877	-0.265754	0.298974	0	-0.033219	-0.398631	0.066439	0.23833	-0.132877	0.066439	-2.85686	0.132877	0.597947	-0.564728	-0.332193
GENE624X	ADH1C	ADH1C|alcohol dehydrogenase 1C (class I), gamma polypeptide	1	0	-1.59452	0.132877	0.066439	0.298974	0	-0.428636	-0.332193	0	0.033219	0.033219	0.033219	0.066439	-0.232535	-0.597947	-2.52467	-0.298974	0.332193	-0.564728	-0.597947
GENE38X	SNTG2	SNTG2|syntrophin, gamma 2	1	1.15461	-0.550674	0.363185	-0.286689	1.03805	0.966198	0.759286	0.100098	0.477629	1.1074	0.173425	-0.132805	-0.622778	-0.4495	-0.208475	-1.20864	0.155391	-0.449475	-0.369062	-0.100098
GENE596X	RSPO3	RSPO3|R-spondin 3	1	0.732067	-1.98756	-0.343021	0.75258	1.08823	0.289929	1.13899	0.343455	-0.11619	0.550914	-0.48947	0.11619	-0.799066	-0.250294	1.1764	-1.83463	-0.465049	0.371417	-0.770342	-0.183177
GENE180X	LILRB5	LILRB5|leukocyte immunoglobulin-like receptor, subfamily B (with TM and ITIM domains), member 5	1	-0.014036	-0.970109	0.17849	0.644395	0.240539	0.159279	-0.344696	0.188143	0.014036	0.112361	0.053704	0.070077	-0.068188	0.545833	-0.42077	-0.809755	-0.732602	-0.217089	-0.056486	-0.25431
GENE120X	GIMAP6	GIMAP6|GTPase, IMAP family member 6	1	0.496221	-0.747723	0.541302	0.078082	0.461157	0.559126	0.257033	0.39545	-0.078082	-0.182774	0.779193	-0.079393	0.348747	0.3578	-0.09759	-2.50842	-0.574641	-0.46871	-0.586251	-0.371529
GENE508X	LILRB2	LILRB2|leukocyte immunoglobulin-like receptor, subfamily B (with TM and ITIM domains), member 2	1	0.730824	-0.963359	0.166096	0.166096	0.393996	0.332193	0.033219	0.431851	-0.033219	-0.066439	0.862491	0.270883	-0.339522	0.398631	-0.390616	-1.79384	-0.697605	-0.431851	-1.0298	-0.697605
GENE343X	HLA-DOA	HLA-DOA|major histocompatibility complex, class II, DO alpha	1	0.896921	-1.26233	0.232535	0.597947	0.265754	0.265754	0.431851	0.365412	0.132877	0.199316	-0.132877	-0.398631	-0.431851	0.232535	-0.431851	-1.79384	-0.896921	-0.996578	-0.797263	-0.863701
GENE283X	C1orf162	C1orf162|chromosome 1 open reading frame 162	1	0.757309	-1.27177	0.091895	0.322301	0.185064	0.459304	0.357719	0.715944	-0.613298	-0.71317	0.203934	0.044762	-0.395494	0.377741	-0.044762	-1.53149	-0.373097	-0.565225	-0.375491	-0.206199
GENE551X	APOL3	APOL3|apolipoprotein L, 3	1	1.74636	-1.51608	0.406677	-0.117234	0.231419	0.221253	0.53632	0.947865	-0.171245	0.117234	0.313895	0.312466	-0.608353	0.177753	-0.440003	-1.35067	-0.98755	-0.330649	-0.289913	-0.382863
GENE102X	ECM2	ECM2|extracellular matrix protein 2, female organ and adipocyte specific	1	0.163933	-1.63773	1.01461	1.41728	0.836139	0.906231	0.071263	0.676183	0.165945	-0.247451	-0.251394	-0.071263	0.142835	-0.809188	0.560515	-2.32368	-0.300309	-0.090627	-0.53669	-0.240183
GENE410X	EMCN	EMCN|endomucin	1	0.647776	-0.714215	0.282364	0.647776	0.680995	0.514899	-0.348802	0.348802	0.215925	0.182706	-0.382022	-0.116267	0.049829	-0.26162	-0.049829	-1.51148	-0.348802	0.149487	-0.780653	-0.979969
GENE392X	FCGR3A	FCGR3A|Fc fragment of IgG, low affinity IIIa, receptor (CD16a)	1	0.265754	-1.39521	0.830482	0.498289	0.298974	1.22911	-0.066439	0.332193	1.0298	0.033219	0.93014	0.265754	-0.033219	-0.378175	-0.199316	-1.97022	-0.764043	-0.166096	-0.531508	-0.947528
GENE539X	FBLN2	FBLN2|fibulin 2	1	-0.132877	-0.431851	0.166096	0.298974	0.099658	0.631166	-0.332193	0.202439	0.132877	0.132877	0.232535	-0.033219	-0.398631	-0.365412	-0.14255	-1.22911	-0.199316	0.265754	0.033219	-0.066439
GENE302X	FXYD2	FXYD2|FXYD domain containing ion transport regulator 2	1	-0.067892	0.049829	-1.53208	0.44846	-0.23577	0.094774	-1.31216	1.23235	0.813872	0.48168	-0.027932	-0.249145	0.049829	0.415241	-0.730484	-0.01661	-1.51148	-0.946749	0.01661	0.382022
GENE315X	CAV2	CAV2|caveolin 2	1	0.315583	0.218406	-0.116267	0.282364	-0.182706	-0.514899	-0.149487	0.282364	0.149487	0.160519	0.315583	0.182706	0.880398	-0.01661	-0.315583	0.01661	-0.680995	-0.48168	-0.049829	-0.149487
GENE12X	IL27	IL27|interleukin 27	1	0.01661	0.249145	0.415241	-0.215925	0.149487	0.282364	-0.415241	-0.847092	0.215925	0.116267	-0.01661	-0.348802	-0.149487	-0.049829	-1.01319	-0.882287	-0.581337	0.116267	0.614557	0.48168
GENE555X	CCDC88C	CCDC88C|coiled-coil domain containing 88C	1	0.321174	0.063563	0.047335	-0.025937	0.071523	0.21476	-0.176443	-0.149631	-0.16775	-0.127714	0.025937	-0.394985	-0.20103	0.037842	-0.410694	-0.486821	-0.026853	0.1229	0.264829	0.337374
GENE150X	RHBDF1	RHBDF1|rhomboid 5 homolog 1 (Drosophila)	1	0.043795	-0.02757	0.212896	-0.211926	0.008273	0.308701	0.28791	0.025921	-0.363612	0.205616	-0.348418	-0.268411	-0.150457	0.20295	-0.156917	-0.204054	-0.008273	-0.279938	0.106321	0.044294
GENE358X	NISCH	NISCH|nischarin	1	0.365412	-0.298974	0.232535	-0.166096	0.232535	0.265754	0.132877	0.232535	-0.431851	0.033219	-0.298974	-0.172966	-0.265754	0.132877	-0.199316	-0.54412	-0.033219	-0.166096	0.199316	0.166096
GENE82X	TOM1L2	TOM1L2|target of myb1-like 2 (chicken)	1	0.077007	-0.148779	0.016447	-0.221139	0.301064	0.293096	-0.323699	-0.233409	-0.283729	0.041254	-0.305476	-0.512451	-0.016447	0.37521	-0.367191	-0.280974	0.400943	0.115878	0.248303	0.255685
GENE382X	MIB2	MIB2|mindbomb homolog 2 (Drosophila)	1	0.254491	-0.063935	0.219202	-0.571744	0.442403	-0.008146	-0.384634	0.008146	-0.366079	0.071507	-0.140473	-0.856496	0.180844	0.181856	-0.227035	-0.725708	0.545316	-0.188771	0.23507	0.261593
GENE558X	SPSB3	SPSB3|splA/ryanodine receptor domain and SOCS box containing 3	1	0.209322	0.044465	-0.118567	-0.206281	0.168641	0.389224	0.002329	-0.002329	-0.246926	0.116478	-0.050627	-0.267099	0.049515	0.159659	-0.345362	-0.496728	0.305366	-0.177733	-0.047887	0.508141
GENE84X	RASA4	RASA4|RAS p21 protein activator 4	1	0.384906	0.006167	0.218131	0.007647	0.238358	0.477655	-0.105464	-0.251276	-0.26473	-0.349199	-0.328814	-0.379646	-0.632314	-0.006167	-0.280614	-0.257181	0.475334	0.288716	0.07074	0.038971
GENE527X	OLA1	OLA1|Obg-like ATPase 1	1	0.343975	0.222031	0.371309	0.688853	0.206694	0.008971	0.39416	-0.60036	-0.760534	-0.410791	-0.895436	-1.03211	-0.26541	0.157434	-0.509592	-0.067544	0.098339	-0.140877	-0.00709	0.00709
GENE101X	NFE2L1	NFE2L1|nuclear factor (erythroid-derived 2)-like 1	1	0.166113	0.298848	0.086087	0.100099	-0.013571	0.285402	0.081442	-0.114795	-0.318308	0.000701	-0.013329	-0.246106	-0.08577	0.124771	-0.012851	-0.000701	-0.157779	-0.127047	0.285038	0.314227
GENE268X	SYMPK	SYMPK|symplekin	1	0.215925	0.282364	-0.01661	-0.049829	0.282364	0.348802	0.01661	0.315583	-0.382022	0.116267	-0.01661	-0.215925	-0.182706	0.182706	-0.116267	-0.05156	-0.282364	-0.083048	0.249145	0.149487
GENE513X	TRAIP	TRAIP|TRAF interacting protein	1	0.015581	0.690582	-0.213787	-0.034638	0.092118	0.324262	0.169814	0.185248	-0.082424	-0.015581	-0.399876	-0.477711	-0.239606	0.120574	-0.43214	0.091357	-0.079776	-0.302564	0.207214	0.196245
GENE56X	FAM129A	FAM129A|family with sequence similarity 129, member A	1	0.229033	0.103586	0.079448	0.22693	0.163753	0.181932	-0.003123	0.131111	-0.523626	-0.113846	-0.142257	-0.29901	-0.11361	-0.03459	0.003123	-0.214087	-0.623065	-0.253273	0.034342	0.107432
GENE95X	XYLT2	XYLT2|xylosyltransferase II	1	0.215925	0.282364	0.149487	0.083048	0.215925	0.249145	0.315583	0.348802	-0.382022	0.049829	-0.548118	-0.714215	-0.282364	0.01661	-0.249145	-0.215925	-0.48168	-0.48168	-0.01661	-0.049829
GENE355X	TBC1D9B	TBC1D9B|TBC1 domain family, member 9B (with GRAM domain)	1	0.018288	0.028261	0.168882	0.067081	0.044776	0.13185	0.090812	0.076441	-0.217627	0.044501	-0.300566	-0.196881	-0.018288	-0.019841	-0.11169	-0.208256	-0.383067	-0.319259	0.082128	-0.039582
GENE231X	NAIP	NAIP|NLR family, apoptosis inhibitory protein	1	0.747434	0.514899	0.48168	0.282364	0.680995	0.382022	0.581337	0.880311	0.049829	-0.049829	-0.847092	-0.847092	-0.348802	0.249145	-0.348802	-0.149487	-1.77723	-1.64435	-0.182706	-0.182706
GENE21X	CLIP3	CLIP3|CAP-GLY domain containing linker protein 3	1	0.273364	0.258956	0.218499	0.089375	0.460482	0.207005	0.205713	0.158342	-0.566218	-0.329104	-0.232461	-0.501743	-0.20319	-0.013347	-0.46583	-0.687276	-0.530966	-0.264235	0.013347	0.083199
GENE573X	B3GALT6	B3GALT6|UDP-Gal:betaGal beta 1,3-galactosyltransferase polypeptide 6	1	0.234395	0.154427	0.129148	0.02539	0.250765	0.24027	0.204471	0.40993	-0.019102	0.019102	-0.242551	-0.464118	-0.231365	-0.031921	-0.429372	-0.583602	-0.417746	-0.534813	0.051689	-0.060059
GENE99X	LGALS2	LGALS2|lectin, galactoside-binding, soluble, 2	1	0.91353	0.48168	-0.083048	0.083048	0.979969	0.813872	-0.382022	-0.44846	-0.880311	0.282364	-1.04641	-0.315583	0.116267	0.813872	-0.48168	-0.348802	-1.07963	-1.5447	0.348802	0.315583
GENE621X	POU2F1	POU2F1|POU class 2 homeobox 1	1	0.315583	0.315583	-0.149487	0.116267	0.182706	0.315583	0.01661	0.149487	-0.382022	-0.01661	-0.116267	-0.315583	-0.116267	0.182706	-0.415241	-0.315583	-0.315583	-0.747434	0.215925	0.215925
GENE183X	VARS2	VARS2|valyl-tRNA synthetase 2, mitochondrial (putative)	1	0.369536	0.168749	0.098914	-0.108136	0.059601	0.027437	-0.266184	-0.027437	-0.377402	-0.158928	0.098208	0.123674	-0.343817	0.027559	-0.550814	-0.426584	-0.673959	-0.811298	0.132422	0.18562
GENE363X	FZR1	FZR1|fizzy/cell division cycle 20 related 1 (Drosophila)	1	0.166096	0.131141	0.132877	0.033219	0	0.298974	-0.132877	0.332193	-0.166096	-0.166096	0.099658	-0.132877	-0.199316	0.216777	-0.166096	-0.365412	-0.298974	-0.332193	0	0
GENE415X	BCAR1	BCAR1|breast cancer anti-estrogen resistance 1	1	0.128416	0.201157	0.095197	0.061978	-0.028759	0.028759	-0.123192	0.327732	-0.403092	-0.512616	-0.227869	-0.489293	0.081306	0.032562	-0.108999	-0.326569	-0.354381	-0.532112	0.5551	0.260572
GENE116X	FAM20A	FAM20A|family with sequence similarity 20, member A	1	0.576226	0.201269	0.75189	0.397076	0.569315	0.67823	-0.077286	0.454668	0.077286	-0.497765	-0.604435	-0.409148	-0.54995	-0.142612	-0.37593	-0.534759	-0.793143	-0.201216	0.391175	0.263108
GENE332X	ISG15	ISG15|ISG15 ubiquitin-like modifier	1	1.2622	0.863567	0.73069	0.199181	0.597813	0.365278	-0.431985	0.199181	0.066573	-0.697739	-0.066573	-0.232669	-0.498424	-0.066573	-0.930274	-0.797397	-0.830616	-0.299108	0.2324	0.26562
GENE480X	PTP4A3	PTP4A3|protein tyrosine phosphatase type IVA, member 3	1	0.843819	0.341734	0.315583	0.116267	0.348802	0.348802	-0.149487	0.01661	0.099184	-0.149487	-0.382022	-0.555858	-0.049829	0.229448	-0.330534	-0.116267	-0.514899	-0.01661	-0.091465	0.065377
GENE485X	LAMB1	LAMB1|laminin, beta 1	1	0.181135	0.110623	0.015039	0.181135	0.280793	0.058844	-0.032223	-0.082578	0.048258	-0.17468	-0.117838	-0.275807	-0.015039	0.149838	-0.274012	-0.218769	-0.091508	-0.040952	0.136198	0.161278
GENE100X	HLA-A	HLA-A|major histocompatibility complex, class I, A	1	0.788225	0.323155	-0.075477	-0.274792	0.356374	0.456032	0.024181	0.024181	-0.042257	-0.024181	-0.042257	0.389593	-0.141915	0.422813	-0.112997	-0.308011	-0.208354	-0.175134	0.688567	0.688567
GENE103X	HLA-DQB1	HLA-DQB1|major histocompatibility complex, class II, DQ beta 1	1	1.59255	-0.082048	-0.079079	-0.181672	0.380483	0.293477	-0.253194	0.02256	-0.02256	0.317604	0.265314	0.642985	-0.106937	0.782812	-0.188921	-1.22906	-0.667414	-0.264037	0.952473	0.898386
GENE303X	ZFYVE26	ZFYVE26|zinc finger, FYVE domain containing 26	1	0.412168	-0.015028	0.113229	-0.194983	0.117147	0.098151	0.015028	0.262034	-0.051304	0.096211	-0.168331	-0.058357	-0.143173	0.395076	-0.048894	-0.135779	-0.106343	-0.171088	0.275763	0.367533
GENE77X	HLA-E	HLA-E|major histocompatibility complex, class I, E	1	0.759836	0.597947	-0.066439	-0.332193	0.199316	0.232535	0.166096	-0.099658	0.298974	0	-0.298974	0	-0.066439	0.132877	0.033219	-0.232535	-0.232535	0.033219	0	-0.033219
GENE166X	HLA-G	HLA-G|major histocompatibility complex, class I, G	1	0.714215	0.348802	0.116267	-0.182706	0.149487	0.382022	0.01661	0.083048	0.182706	-0.083048	-0.01661	0.215925	-0.249145	0.249145	-0.149487	-0.257206	-0.514899	-0.48168	-0.083048	-0.149487
GENE70X	HLA-J	HLA-J|major histocompatibility complex, class I, J (pseudogene)	1	0.664386	0.332193	0	-0.398631	0.166096	0.199316	0.033219	-0.099658	0.199316	-0.099658	-0.332193	0.033219	-0.498289	0	-0.265754	-0.332193	-0.365412	-0.365412	0.099658	0.066439
GENE128X	HLA-C	HLA-C|major histocompatibility complex, class I, C	1	1.0298	0.597947	-0.033219	-0.232535	0.099658	0.166096	0	0	0.298974	0.033219	-0.232535	0.099658	-0.471734	0.132877	-0.232535	-0.274253	-0.265754	-0.398631	0.066439	0
GENE630X	BTN3A2	BTN3A2|butyrophilin, subfamily 3, member A2	1	1.54142	0.837253	-0.140404	-0.472164	0.43862	0.568082	-0.562985	-0.238259	0.54532	0.048573	-0.036254	0.218773	-1.21093	-0.195057	-0.186749	0.036254	-0.528871	-0.647367	0.47834	0.443093
GENE431X	HLA-B	HLA-B|major histocompatibility complex, class I, B	1	0.797263	0.46507	-0.298974	-0.531508	0.199316	0.365412	-0.033219	0.033219	0.166096	-0.199316	-0.099658	0.298974	-0.46507	0.232535	-0.232535	-0.066439	-0.132877	-0.166096	0.265754	0.232535
GENE212X	SECTM1	SECTM1|secreted and transmembrane 1	1	1.29495	1.02957	0.228337	0.145579	0.417307	0.417954	-0.033828	0.28184	-0.163672	-0.057941	-0.146867	-0.268926	-0.720448	0.228643	-0.524254	-0.36194	-0.368822	-0.857932	0.092373	0.033828
GENE405X	TAP1	TAP1|transporter 1, ATP-binding cassette, sub-family B (MDR/TAP)	1	1.01319	0.48168	0.182706	-0.315583	0.01661	0.083048	0.049829	-0.01661	0.049829	-0.049829	-0.382022	-0.282364	-0.249145	0.548118	-0.647776	-0.581337	-0.382022	-0.614557	0.182706	0.182706
GENE402X	PSMB9	PSMB9|proteasome (prosome, macropain) subunit, beta type, 9 (large multifunctional peptidase 2)	1	1.07963	0.48168	0.083048	-0.149487	-0.01661	-0.083048	0.083048	0.215925	0.149487	-0.215925	-0.116267	0.149487	-0.680995	0.01661	-0.880311	-0.48168	-0.315583	-0.747434	0.615058	0.548118
GENE179X	GH1	GH1|growth hormone 1	1	0.691564	-0.431851	0.221499	0.199316	0.564728	0.066439	-0.498289	0.597947	0.265754	-0.066439	-0.332193	-0.265754	-0.398631	0.066439	-1.39521	-0.564728	-0.398631	-0.531508	0.066439	0.066439
GENE274X	HLA-DMA	HLA-DMA|major histocompatibility complex, class II, DM alpha	1	0.963359	0.135963	0.265754	0.066439	0.365412	0.033219	0.232535	0.46507	-0.033219	-0.066439	-0.431851	-0.033219	-0.531508	-0.099658	-0.531508	-1.1148	-0.332193	-0.033219	0.132877	0.132877
GENE266X	IL15	IL15|interleukin 15	1	0.847092	0.215925	-0.01661	0.01661	0.581337	0.083048	0.149487	0.149487	-0.249145	0.01661	-0.780653	-0.282364	-0.581337	-0.01661	-1.41182	-0.91353	-0.116267	-0.215925	0.348802	0.415241
GENE396X	CD52	CD52|CD52 molecule	1	0.558024	0.059735	0.192612	-0.405335	0.159393	-0.239239	0.29227	0.458366	-0.106362	0.026515	-0.571432	-0.026515	-0.63787	0.059735	-0.936844	-0.704309	-0.405335	-0.571432	0.325489	0.325489
GENE467X	CD8A	CD8A|CD8a molecule	1	1.49487	0.336305	0.066439	-0.132877	0.099658	-0.46507	0.274289	0.764043	0.46507	0.332193	-0.764043	0.46507	-0.832184	-0.631166	-1.05317	-0.697605	-0.631166	-0.764043	0.033219	-0.033219
GENE277X	IL4I1	IL4I1|interleukin 4 induced 1	1	1.23528	-0.122003	-0.172904	-0.598947	0.576763	0.489018	0.779406	0.4013	0.287183	-0.065141	-0.275509	0.184957	0.111148	1.04017	-0.972401	-1.37037	-1.61024	-1.92981	0.065141	-0.146219
GENE519X	HLA-F	HLA-F|major histocompatibility complex, class I, F	1	1.19589	-0.631166	-0.099658	-0.46507	0	0.033219	0.232535	0.332193	0.398631	0	-0.46507	0.059778	-0.166096	0.631166	-0.730824	-2.09281	-0.531508	-0.631166	0.531508	0.431851
GENE548X	CCR5	CCR5|chemokine (C-C motif) receptor 5	1	1.19589	-1.26233	0.199316	-0.066439	0.730824	0.46507	0.46507	1.06302	0.332193	-0.166096	-1.09624	0.232535	-0.996578	0.166096	-0.697605	-2.39179	-0.764043	-1.0298	0	0
GENE211X	CD86	CD86|CD86 molecule	1	1.56131	0.797263	-0.730824	0.431851	3.12261	2.01518	1.52809	1.59452	-0.132877	0.290541	-0.332193	-0.645745	-0.664386	-0.730167	-0.171809	-0.93014	-0.099658	-0.365412	0.099658	0.431851
GENE525X	HLA-DPB1	HLA-DPB1|major histocompatibility complex, class II, DP beta 1	1	0.46507	0.500918	-0.099658	-0.132877	0.896921	0.730824	0.059402	0.265754	0.20625	0.371724	-0.663932	-0.189357	-0.232535	0.332193	-0.132877	-0.265754	-0.564728	-0.488656	0.033219	-0.033219
GENE463X	GRAPL	GRAPL|GRB2-related adaptor protein-like	1	-0.217115	0.222064	0.773735	-0.863507	1.57763	0.900838	0.732203	0.920358	0.445214	-0.361297	-1.02119	-0.19872	0.006075	-0.006075	-0.890135	-0.130387	-0.702512	-0.134281	0.026592	0.394413
GENE267X	MFSD10	MFSD10|major facilitator superfamily domain containing 10	1	0.320629	0.24896	0.220954	-0.396514	0.205212	0.145972	-0.011713	0.313517	-0.166284	-0.129587	-0.23927	-0.175827	0.020732	-0.075932	0.011713	0.127035	-0.075082	-0.129706	-0.124243	0.047545
GENE578X	JOSD1	JOSD1|Josephin domain containing 1	1	0.188277	0.152972	0.350997	-0.208271	0.206051	0.156873	-0.010478	0.103715	-0.024813	-0.148002	-0.309097	-0.324856	-0.077008	0.024723	-0.112684	-0.102369	0.070881	-0.140653	0.094587	0.010478
GENE98X	UBD	UBD|ubiquitin D	1	2.62596	1.69582	0.444904	0.068075	0.533145	0.001636	0.599583	0.234171	-0.001636	0.333829	-0.994942	-0.36486	-0.729188	0.431725	-1.54387	-0.662749	-1.49323	-1.63891	-1.32713	-1.2607
GENE67X	GBP1	GBP1|guanylate binding protein 1, interferon-inducible	1	2.60771	1.11285	0.614557	0.116267	0.01661	-0.415241	0.282364	0.44846	0.348802	0.175998	-0.182706	-0.01661	-0.032312	0.813872	-0.215925	-0.149487	-1.17928	-1.47826	-0.880311	-0.847092
GENE149X	FAM26F	FAM26F|family with sequence similarity 26, member F	1	2.31829	1.712	0.114167	0.054676	-0.33443	-0.762909	0.186027	0.352268	0.361065	0.157279	-0.475269	-0.054676	-0.541734	0.520065	-0.488912	0.139651	-1.78877	-2.20009	-0.478445	-0.471435
GENE193X	IDO1	IDO1|indoleamine 2,3-dioxygenase 1	1	2.84025	1.91011	0.514899	0.215925	-0.44846	-1.04641	-0.083048	0.083048	0.44846	0.182706	-0.714215	-0.083048	0.680995	1.34538	-1.11285	0.116267	-1.04641	-0.946749	-0.149487	-0.149487
GENE200X	GBP3	GBP3|guanylate binding protein 3	1	1.32206	0.958369	0.58354	0.570923	-1.52549	-1.85404	0.364466	0.499989	0.479692	-0.067692	0.106428	0.110502	-0.622289	0.067692	-0.6289	-0.354809	-0.635307	-0.784853	-0.773593	-0.949727
GENE157X	TLR1	TLR1|toll-like receptor 1	1	0.415241	0.647776	0.315583	0.182706	-0.049829	-0.215925	0.01661	0.116267	0.049829	0.116267	-0.714215	-0.01661	-0.215925	-0.116267	-0.149487	-0.48168	-0.348802	-0.282364	0.215925	0.149487
GENE33X	PPM1F	PPM1F|protein phosphatase, Mg2+/Mn2+ dependent, 1F	1	0.397062	0.379113	0.457534	0.150592	0.334501	0.413561	0.215196	0.994979	-0.123489	-0.004673	-0.136489	-0.162679	-0.106777	0.202966	-0.241887	-0.489443	-0.006457	0.004673	-0.136314	-0.111353
GENE58X	HLA-DRB1	HLA-DRB1|major histocompatibility complex, class II, DR beta 1	1	0.48168	0.548118	0.249145	0.01661	0.548118	0.382022	-0.01661	0.315583	0.049829	-0.083048	-0.415241	-0.116267	-0.116267	0.282364	-0.382022	-0.581337	-0.083048	0.149487	-0.215925	-0.282364
GENE152X	BATF	BATF|basic leucine zipper transcription factor, ATF-like	1	0.979969	0.747434	0.01661	-0.01661	0.647776	0.282364	0.330705	0.946749	-0.215925	-0.599756	-0.204626	0.20069	-0.236161	0.149487	-0.828271	-0.348802	-0.049829	0.01661	-0.116267	-0.116267
GENE130X	RGS16	RGS16|regulator of G-protein signaling 16	1	1.21119	0.812561	0.960556	0.084502	0.712903	0.73807	0.41393	0.679684	-0.02458	-0.37471	-0.561885	-0.283675	-0.145927	-0.015298	-0.794409	-0.448687	-0.379653	-0.482991	0.048517	0.015298
GENE337X	B3GAT3	B3GAT3|beta-1,3-glucuronyltransferase 3 (glucuronosyltransferase I)	1	0.431851	0.237481	0.232535	-0.066439	0.398631	0.232535	0.298974	0.265754	-0.099658	0	0	-0.132877	-0.199316	0.099658	-0.166096	-0.066439	-0.033219	-0.066439	0	0
GENE37X	HYI	HYI|hydroxypyruvate isomerase (putative)	1	0.839738	0.635375	0.274533	0.209558	0.600162	0.434349	-0.1692	0.011432	-0.046307	-0.001035	0.001035	-0.066391	-0.160625	0.004089	-0.178869	-0.173403	-0.216655	0.01169	-0.340583	-0.469059
GENE140X	IFITM1	IFITM1|interferon induced transmembrane protein 1 (9-27)	1	1.22911	1.0298	0.597947	0.232535	0.797263	0.664386	0.166096	0.44757	0.332193	-0.166096	0.066439	-0.199316	-0.495288	-0.066439	-0.298974	-0.431851	-0.697605	-0.166096	-0.730824	-0.697605
GENE154X	IFITM4P	IFITM4P|interferon induced transmembrane protein 4 pseudogene	1	1.06717	0.789474	0.607127	0.328219	0.771908	0.52684	0.273641	0.483856	0.416448	-0.114684	0.077008	-0.218613	-0.331572	-0.195975	-0.110005	-0.347313	-0.43677	-0.077008	-0.222115	-0.233742
GENE204X	IFITM2	IFITM2|interferon induced transmembrane protein 2 (1-8D)	1	0.861259	1.08324	0.770874	0.422189	0.860187	0.56075	0.294411	0.517745	0.522261	-0.207671	-0.031558	-0.335866	-0.205591	0.031558	-0.067402	-0.216669	-0.449128	-0.034106	-0.517628	-0.496796
GENE376X	IFITM3	IFITM3|interferon induced transmembrane protein 3	1	1.21962	1.08012	0.826405	0.480261	0.959307	0.668215	0.344151	0.484178	0.576055	-0.150975	0.011104	-0.305527	-0.213603	-0.011104	-0.040975	-0.328694	-0.73427	-0.308103	-0.509433	-0.598027
GENE28X	LTBP4	LTBP4|latent transforming growth factor beta binding protein 4	1	0.477022	0.510241	0.277706	0.144829	0.443803	0.477022	0.105384	0.277706	-0.320241	-0.120925	0.078391	-0.300815	-0.220583	-0.011952	-0.287022	-0.220583	-0.253802	0.011952	-0.253802	-0.253802
GENE322X	TGFB1I1	TGFB1I1|transforming growth factor beta 1 induced transcript 1	1	0.282364	0.581337	0.182706	0.348802	0.581337	0.714215	0.01661	0.315583	-0.083048	-0.149487	0.10303	-0.182706	-0.095569	0.149487	-0.198944	-0.348802	-0.415241	-0.01661	-0.249145	-0.315583
GENE529X	C11orf68	C11orf68|chromosome 11 open reading frame 68	1	0.314409	0.273528	0.158323	0.097085	0.246546	0.241672	0.083672	0.154944	-0.161733	-0.166572	0.015709	-0.064615	-0.015709	-0.04225	-0.100068	-0.166126	-0.271747	-0.091449	-0.072918	0.018115
GENE305X	IFI6	IFI6|interferon, alpha-inducible protein 6	1	1.74401	1.24572	0.813872	0.415241	1.11285	1.07963	-0.049829	0.049829	0.215925	-0.48168	0.946749	-0.415241	-0.083048	0.91353	-0.48168	-0.44846	-1.07963	-0.847092	-0.548118	-0.382022
GENE238X	HEG1	HEG1|HEG homolog 1 (zebrafish)	1	0.76054	0.441285	0.676292	0.232388	0.080353	0.141391	0.132421	0.794131	0.519513	-0.088499	-0.228325	-0.427522	-0.756193	-0.225444	0.137232	-0.331932	-0.638909	-0.080353	-0.647951	-0.684016
GENE244X	DRAM1	DRAM1|DNA-damage regulated autophagy modulator 1	1	1.15643	0.745225	0.545943	0.2537	0.438809	0.481537	0.806131	0.74163	0.025442	-0.248757	-0.163444	-0.065589	-0.295586	0.043414	-0.219782	-0.131715	-0.093578	-0.025442	-1.05847	-0.974644
GENE331X	SLC20A1	SLC20A1|solute carrier family 20 (phosphate transporter), member 1	1	0.680995	0.780653	0.747434	0.415241	0.249145	0.215925	0.714215	0.813872	0.182706	-0.182706	-0.01661	-0.193811	-0.149487	0.01661	-0.249145	-0.083048	-0.282364	-0.215925	-0.647776	-0.680995
GENE216X	CHN1	CHN1|chimerin (chimaerin) 1	1	0.744011	0.511476	0.677572	0.212503	0.34538	0.146064	0.34538	0.677572	0.278941	-0.186129	-0.551541	0.231058	-0.518322	-0.146064	-0.219348	-0.385445	-1.24915	-1.38202	-0.950172	-0.883734
GENE259X	HCLS1	HCLS1|hematopoietic cell-specific Lyn substrate 1	1	0.651358	0.669015	0.285946	0.252727	0.385604	0.153069	0.418823	0.618139	0.219507	-0.020192	-0.278782	0.020192	-0.579723	-0.278782	-0.577755	-0.479432	-1.00961	-0.976387	-0.478098	-0.478098
GENE214X	SLC38A10	SLC38A10|solute carrier family 38, member 10	1	0.284007	0.199299	0.293173	0.175372	0.043775	0.029349	0.121022	0.45725	0.002513	-0.002513	-0.182673	-0.106404	-0.171274	0.045949	-0.280161	-0.345255	-0.295643	-0.177001	-0.281899	-0.236381
GENE439X	C1orf54	C1orf54|chromosome 1 open reading frame 54	1	0.974617	0.238985	0.30192	0.423077	0.562705	0.403114	0.071977	0.581342	0.076143	0.310528	-0.071977	-0.196871	-0.287697	-0.109814	-0.439619	-0.994309	-0.631669	-0.701436	-0.805231	-0.86338
GENE559X	LGALS9C	LGALS9C|lectin, galactoside-binding, soluble, 9C	1	0.548118	0.44846	0.44846	0.348802	0.647776	0.548118	0.083048	0.48168	0.249145	-0.083048	-0.249145	-0.182706	-0.581337	0.194509	-0.714215	-0.880311	-0.780653	-0.514899	-0.614557	-0.614557
GENE91X	COTL1	COTL1|coactosin-like 1 (Dictyostelium)	1	0.803771	0.667928	0.153373	0.053715	0.684881	0.385908	0.658919	1.04245	0.090128	-0.255745	-0.145463	-0.053715	-0.106852	0.33159	-0.947159	-0.565324	-0.843205	-0.809986	-0.677109	-0.67229
GENE328X	BCL3	BCL3|B-cell CLL/lymphoma 3	1	0.91353	0.647776	0.680995	0.083048	0.680995	0.714215	0.282364	0.946749	0.215925	-0.581337	-0.282364	-0.348802	-0.083048	0.381488	-0.315583	-0.348802	-0.647776	-0.472393	-0.44846	-0.415241
GENE384X	IRF7	IRF7|interferon regulatory factor 7	1	1.07963	0.382022	0.847092	-0.116267	0.813872	0.548118	0.083048	0.647776	0.083048	-0.44846	-0.049829	-0.049829	0.049829	0.813872	-0.44846	-0.415241	-0.780653	-0.747434	-0.880311	-0.91353
GENE269X	APOL2	APOL2|apolipoprotein L, 2	1	1.08228	0.710383	0.288523	0.12721	0.397923	0.350581	0.163545	0.3972	0.070806	-0.070806	-0.120436	-0.127698	-0.347506	0.398649	-0.335395	-0.379443	-0.842566	-0.551306	-0.670256	-0.699063
GENE620X	MX1	MX1|myxovirus (influenza virus) resistance 1, interferon-inducible protein p78 (mouse)	1	1.17928	0.847092	0.44846	0.249145	0.680995	0.847092	0.282364	0.282364	0.149487	-0.282364	-0.249145	-0.315583	-0.182706	0.648562	-0.680995	-0.813872	-0.813872	-0.149487	-0.946749	-0.91353
GENE490X	CTSC	CTSC|cathepsin C	1	0.880311	0.315583	0.614557	0.48168	0.747434	0.741633	0.548118	0.880311	0.01661	-0.01661	-0.282364	-0.020829	-0.348802	0.083048	-0.049829	-0.44846	-0.44846	-0.614557	-0.415241	-0.348802
GENE139X	TXNDC15	TXNDC15|thioredoxin domain containing 15	1	0.04315	0.292144	-0.04315	0.618187	0.252547	0.394896	0.359936	0.782511	0.405136	-0.129879	0.615339	0.113389	-0.533707	-0.860932	-0.123771	-0.305108	-0.299211	-0.71559	-0.137933	-0.360748
GENE197X	HAVCR2	HAVCR2|hepatitis A virus cellular receptor 2	1	0.614688	0.348934	0.448592	0.681127	0.315715	0.249276	0.415373	0.714346	0.54825	-0.282232	-0.016478	0.016478	-0.415109	-1.31203	-1.21237	-0.016478	-0.780521	-0.614425	-0.448329	-0.315451
GENE53X	VPS18	VPS18|vacuolar protein sorting 18 homolog (S. cerevisiae)	1	0.27508	0.781171	0.240185	0.247319	0.427155	0.304894	0.109218	0.446693	0.022889	0.279012	-0.062002	-0.172785	-0.02357	-0.165024	-0.229004	-0.24931	-0.3746	-0.504984	-0.068802	-0.022889
GENE256X	SLCO2B1	SLCO2B1|solute carrier organic anion transporter family, member 2B1	1	0.905595	0.706279	0.241209	0.141552	0.606621	0.274429	0.108332	0.274429	0.67306	-0.157422	0.008674	-0.008674	-1.08756	-1.02112	-0.323518	-0.72215	-0.72215	-0.622492	-0.024545	-0.057764
GENE27X	IGFLR1	IGFLR1|IGF-like family receptor 1	1	1.19245	0.918138	0.470704	0.327675	0.00341	-0.14882	0.488459	0.727701	0.216839	0.269717	-0.058565	-0.047376	-1.07126	-0.267406	-0.328346	-0.229214	-0.325604	-0.892171	-0.001742	0.001742
GENE97X	LMO2	LMO2|LIM domain only 2 (rhombotin-like 1)	1	0.664386	0.531508	0.099658	0.431851	0.099658	0.265754	0.398631	0.697605	-0.066439	-0.099658	-0.099658	-0.132877	-0.531508	-0.365412	-0.332193	-0.431851	-0.232535	0.033219	0	0
GENE234X	AIF1	AIF1|allograft inflammatory factor 1	1	1.12946	0.531508	0.431851	0.332193	0.597947	0.132877	0.132877	0.531508	0.564728	-0.099658	-0.099658	-0.166096	-0.531508	-0.298974	-0.597947	-0.431851	-0.664386	-0.531508	0.099658	-0.398631
GENE420X	FLI1	FLI1|Friend leukemia virus integration 1	1	1.07963	0.614557	0.508948	0.614557	0.521466	0.415241	0.282364	0.714215	0.348802	0.049829	-0.049829	-0.149487	-0.714215	-0.348802	-0.315583	-0.215925	-0.548118	-0.548118	-0.415241	-0.348802
GENE146X	GMFG	GMFG|glia maturation factor, gamma	1	0.730824	0.797263	0.46507	0.564728	0.46507	0.066439	0.365412	0.631166	0.232535	-0.099658	-0.066439	0.166096	-0.486011	-0.365412	-0.498289	-0.332193	-0.298974	-0.166096	-0.298974	-0.265754
GENE251X	MFNG	MFNG|MFNG O-fucosylpeptide 3-beta-N-acetylglucosaminyltransferase	1	0.813872	0.880311	0.282364	0.215925	0.581337	0.315583	0.44846	0.780653	0.348802	-0.116267	-0.282364	0.116267	-0.614557	-0.249145	-0.44846	-0.382022	-0.348802	-0.182706	-0.215925	-0.282364
GENE638X	ICAM2	ICAM2|intercellular adhesion molecule 2	1	1.04641	1.01319	0.514899	0.48168	0.614557	0.44846	0.382022	0.91353	0.049829	-0.315583	0.116267	-0.049829	-0.714215	-0.48168	-0.641833	-0.680995	-0.647776	-0.149487	-0.282364	-0.215925
GENE86X	EMR2	EMR2|egf-like module containing, mucin-like, hormone receptor-like 2	1	0.211874	0.589752	0.488493	0.373312	0.442225	-0.020535	0.017489	0.619453	0.145657	-0.061023	-0.318737	-0.02458	-0.447398	-0.275139	-0.914199	0.242474	-0.535989	-0.879125	0.090614	-0.017489
GENE362X	ITGB2	ITGB2|integrin, beta 2 (complement component 3 receptor 3 and 4 subunit)	1	0.847092	0.581337	1.23012	1.02639	0.415241	0.282364	0.415241	0.714215	0.01661	-0.249145	-0.315583	0.049829	-0.680995	-0.01661	-0.647776	-0.282364	-0.813872	-0.780653	-0.116267	-0.116267
GENE500X	CD33	CD33|CD33 molecule	1	0.896921	0.730824	0.531508	0.498289	0.298974	0	0.033219	0.93014	-0.46507	-0.597947	0	0.298974	-0.597947	-0.066439	-0.863701	0.066439	-0.830482	-1.06302	-0.199316	-0.232535
GENE207X	MPP1	MPP1|membrane protein, palmitoylated 1, 55kDa	1	0.398631	0.298974	0.166096	0.232535	0	0.099658	0.398631	0.332193	0	-0.166096	0.099658	0.033219	-0.332193	-0.298974	-0.265754	-0.265754	-0.431851	-0.365412	-0.232535	-0.232535
GENE292X	CPNE5	CPNE5|copine V	1	0.276785	0.192022	0.600651	0.377695	0.156802	0.151176	0.886524	0.659526	0.01782	-0.136812	0.024434	-0.080608	-0.585135	-0.659799	-0.01782	-0.029229	-1.03005	-0.957171	-0.2982	-0.20362
GENE521X	C11orf96	C11orf96|chromosome 11 open reading frame 96	1	0.693676	0.647275	0.341951	0.498123	0.215981	0.614488	0.773539	0.698208	-0.595365	-0.614176	0.153285	-0.239487	-0.153285	-0.333476	-0.276371	0.334491	-1.93837	-0.984681	-0.377593	-0.334548
GENE411X	RGS5	RGS5|regulator of G-protein signaling 5	1	1.01159	0.159583	-0.27019	0.087839	0.427481	0.247551	0.47653	0.71262	0.212218	0.200846	0.025436	-0.025436	-0.879476	-0.384195	-0.324994	-1.0166	-1.38019	-0.705945	-0.442836	-0.585553
GENE585X	GIT2	GIT2|G protein-coupled receptor kinase interacting ArfGAP 2	1	0.315583	0.182706	0.049829	0.182706	0.01661	0.282364	0.182706	0.44846	-0.01661	-0.116267	-0.149487	-0.01661	-0.44846	-0.116267	-0.216392	-0.227041	-0.48168	-0.514899	0.049829	0.083048
GENE367X	LPCAT1	LPCAT1|lysophosphatidylcholine acyltransferase 1	1	0.394521	0.599293	0.325249	-0.146456	-0.018477	0.018571	0.36048	0.74656	0.256003	-0.323784	-0.022221	-0.096305	-0.638785	-0.126087	-0.133469	0.061376	0.069426	-0.150093	0.018477	-0.265289
GENE330X	FYB	FYB|FYN binding protein	1	1.01319	0.739012	-0.049829	-0.116267	0.48168	-0.48168	0.182706	0.415241	0.116267	-0.365839	0.01661	0.614557	-0.780653	-0.01661	-0.448964	0.01661	-0.382022	-0.48168	0.01661	-0.116267
GENE279X	ITGAL	ITGAL|integrin, alpha L (antigen CD11A (p180), lymphocyte function-associated antigen 1; alpha polypeptide)	1	0.730824	0.219427	0.298974	-0.132877	0.564728	-0.166096	0.298974	0.498289	0.199316	-0.420908	-0.730824	0.033219	-0.332193	-0.232535	-0.332193	0.067343	-0.398631	-0.664386	0.099658	-0.033219
GENE625X	VAV1	VAV1|vav 1 guanine nucleotide exchange factor	1	0.427265	0.261169	0.261169	-0.028634	0.061853	0.061853	0.22795	0.209957	0.028634	-0.436436	-0.403217	-0.106056	-0.967944	-0.532993	-0.458593	0.028634	-0.391576	-0.635752	0.028634	-0.170682
GENE85X	MS4A6A	MS4A6A|membrane-spanning 4-domains, subfamily A, member 6A	1	1.5469	-0.853287	0.748405	0.738783	0.115513	0.069532	-0.32651	0.271877	0.669118	1.22926	-0.171679	-0.021933	0.364683	-0.396879	0.021933	-1.50631	-0.279683	-0.33285	-0.619295	-0.739902
GENE108X	CCL4	CCL4|chemokine (C-C motif) ligand 4	1	2.05959	-0.498289	0.996578	0	0.132877	0.033219	0.963359	1.16267	0.662068	0	-0.896921	-0.099658	-0.265754	-0.033219	-1.16267	-2.12603	0.166096	0.132877	-0.863701	-1.06302
GENE308X	CD302	CD302|CD302 molecule	1	0.365828	-8.1e-05	0.397372	0.63289	0.353205	8.1e-05	0.141188	0.190877	0.35661	0.07865	-0.142622	0.014809	-0.038533	-0.449138	-0.030132	-0.363222	-0.398582	-0.220458	-0.58726	-0.675921
GENE45X	SYNPO	SYNPO|synaptopodin	1	0.365412	-0.498289	0.730824	0.431851	0	-0.132877	0.298974	0.664386	0.730824	0	-0.066439	0.086672	0.066439	-0.166096	0	-0.664386	-0.764043	0.099658	-0.564728	-0.564728
GENE626X	COL6A3	COL6A3|collagen, type VI, alpha 3	1	0.44846	-0.382022	0.747434	0.514899	0.149487	0.249145	0.382908	0.548118	1.13028	0.363091	-0.222496	-0.149487	-0.415241	-0.44846	0.320699	-0.680995	-0.714215	-0.600565	-0.680995	-0.747434
GENE452X	MYO1B	MYO1B|myosin IB	1	0.139074	-0.006165	0.272224	0.175295	0.378041	0.006165	-0.181854	0.465614	0.551837	0.029486	-0.423383	-0.198859	0.04735	-0.294206	0.010178	-0.288511	-0.347839	-0.188645	-0.21025	-0.155612
GENE147X	DCLK2	DCLK2|doublecortin-like kinase 2	1	-0.389059	-0.118234	0.839389	0.206124	0.297777	0.178455	0.770792	0.236889	1.23529	-0.093536	-0.434251	-0.331297	-0.390893	0.062192	0.083155	-0.062192	-1.09919	-0.744614	-0.405868	0.168893
GENE195X	PLAU	PLAU|plasminogen activator, urokinase	1	0.498289	0.166096	0.830482	0.099658	0.332193	0.730824	0.531508	0.564728	0.934221	-0.531508	-0.199316	-0.099658	-0.430569	0.398631	-0.232535	-0.28182	-0.596371	-0.597947	-0.298974	-0.298974
GENE552X	CCL2	CCL2|chemokine (C-C motif) ligand 2	1	1.14606	0.083048	1.07963	-0.182706	0.149487	-0.282364	0.548118	1.14606	0.979969	-0.116267	-0.348802	-0.282364	-0.049829	0.946749	0.049829	0.083048	-1.3786	-1.2125	-0.282364	-0.282364
GENE64X	GPX7	GPX7|glutathione peroxidase 7	1	-0.026405	0.461167	0.35114	0.276023	-0.304328	0.13052	0.307071	0.701062	1.02251	0.458706	-0.195152	-0.459245	0.254055	-0.341201	-0.451858	0.026405	-0.27569	-0.717797	-0.786249	-0.604998
GENE610X	TNFRSF12A	TNFRSF12A|tumor necrosis factor receptor superfamily, member 12A	1	0.066439	0.298974	0.996578	0.099658	0.066439	0.166096	0.498289	0.46507	0.490456	-0.066439	-0.631166	-1.06302	0.166096	-0.199316	-0.398631	-0.664386	-0.631166	-0.46507	-0.332193	-0.332193
GENE122X	CRLF1	CRLF1|cytokine receptor-like factor 1	1	0.308781	0.220524	-0.363661	0.268463	-0.133433	0.496759	-0.059486	-0.024574	0.024574	0.239202	0.370496	-0.329602	0.075906	0.056063	0.101856	-0.220499	-0.109933	-0.524861	-0.819523	-0.873701
GENE54X	SCGB1D1	SCGB1D1|secretoglobin, family 1D, member 1	1	-0.085627	0.29996	-0.042246	-0.01755	0.15118	0.255919	-0.410173	0.217282	-0.194062	-0.07077	0.094947	-0.206854	0.529726	0.75806	0.239603	0.01755	-0.59262	0.239476	-3.67259	-3.72086
GENE276X	H1F0	H1F0|H1 histone family, member 0	1	0.182706	0.249145	0.282364	-0.182706	0.059457	0.249145	-0.282364	-0.249145	-0.44846	-0.01661	-0.249145	-0.647776	0.348802	0.149487	0.514899	0.548118	0.01661	-0.149487	-1.71079	-1.74401
GENE469X	SLC12A2	SLC12A2|solute carrier family 12 (sodium/potassium/chloride transporters), member 2	1	0.382022	0.116267	0.714215	1.11285	0.083048	-0.049829	-0.44846	-0.548118	-0.780653	0.116267	0.049829	-0.847092	-0.382022	0.348802	1.34538	1.27894	-1.27894	-1.67757	-3.67073	-3.70395
GENE105X	ATP5E	ATP5E|ATP synthase, H+ transporting, mitochondrial F1 complex, epsilon subunit	1	0.21792	0.267646	0.149237	0.28657	0.119068	-0.001319	-0.11426	0.170236	0.057634	0.018633	-0.112376	-0.043996	-0.028038	-0.005423	0.001319	0.268167	-0.28075	-0.151365	-0.670475	-0.744922
GENE517X	RBM26	RBM26|RNA binding motif protein 26	1	0.179299	0.24567	0.124045	0.287898	-0.039991	-0.190921	0.009601	0.205084	-0.136504	-0.103217	0.226691	-0.009601	0.158326	0.059188	-0.041455	0.221189	-0.367045	-0.194674	-0.511274	-0.663341
GENE352X	S100P	S100P|S100 calcium binding protein P	1	-0.365412	0.797263	0.730824	0.93014	-0.664386	0.764043	-0.430544	0.066439	-0.232535	0.365412	0.486552	-0.365412	-0.265754	0.431851	0.398631	0.066439	-0.199316	-0.066439	-1.52809	-1.46165
GENE388X	PKP2	PKP2|plakophilin 2	1	-0.251273	0.025624	-0.037471	0.254084	0.196311	-0.085176	0.225337	-0.018738	-0.48018	0.459958	0.02513	0.018738	0.346674	-0.053495	0.28761	0.270871	-0.357965	-0.927027	-0.880615	-0.904879
GENE148X	CFH	CFH|complement factor H	1	0.795675	0.397044	0.56314	0.696017	0.429814	0.575297	-0.134465	0.034807	0.164509	-0.101245	-0.101245	-0.034807	-0.200903	-0.367	0.264167	0.09807	-0.406702	-0.075156	-0.367	-0.449043
GENE447X	ZSWIM7	ZSWIM7|zinc finger, SWIM-type containing 7	1	0.658723	0.399653	0.694426	0.816198	0.49861	0.332242	-0.796761	-0.468076	-0.317226	0.059642	-0.059642	-0.190099	-0.121332	0.416689	0.393179	0.32062	-0.218565	-0.394627	-0.546695	-0.488777
GENE617X	SERHL2	SERHL2|serine hydrolase-like 2	1	1.20898	1.37199	1.18012	1.15833	0.162219	0.491223	-1.22538	-0.563907	-0.745212	-0.385169	0.541963	-0.288878	-0.162219	0.337427	0.849314	0.535657	-0.503553	-0.996003	-1.47874	-1.39899
GENE158X	CLDND2	CLDND2|claudin domain containing 2	1	0.32798	0.54633	0.590515	0.351369	-0.593177	0.140116	-0.921206	0.603311	-0.088584	-1.70017	0.405801	1.34742	-0.77687	0.508922	-0.710919	0.088584	-1.73002	-1.00577	-0.60008	-1.32154
GENE374X	ZNF572	ZNF572|zinc finger protein 572	1	0.21694	0.440073	-0.60334	0.417759	0.251577	0.045589	0.06574	0.21986	-0.022128	-0.511525	-0.101189	0.406899	-0.575495	0.116609	-0.345184	0.022128	-0.198836	-0.561177	-0.440448	-0.53453
GENE11X	GSTT2	GSTT2|glutathione S-transferase theta 2	1	-1.0298	-0.93014	0.664386	0.265754	0.132877	0.099658	0	0.298974	-0.431851	0	1.19164	0.797263	1.0298	0.896921	-1.7274	-1.62774	-2.42501	-2.98974	-0.398631	-0.431851
GENE304X	ITGB1BP1	ITGB1BP1|integrin beta 1 binding protein 1	1	-1.26386	-1.26054	0.614918	0.850529	0.219362	0.086485	0.115977	0.950187	0.064084	-0.350064	0.401854	0.31902	0.046392	-0.046392	-1.65763	-1.62617	-1.66696	-1.71879	-1.7827	-1.90528
GENE424X	TNKS2	TNKS2|tankyrase, TRF1-interacting ankyrin-related ADP-ribose polymerase 2	1	0.132877	-0.332193	0	0	-0.066439	0.033219	0	-0.265754	0.298974	0.199316	0.199316	0.132877	0	-0.066439	-0.332193	0	-0.996578	-0.764043	-0.797263	-0.996578
GENE354X	GHR	GHR|growth hormone receptor	1	0.863701	-0.498289	0.797263	0.830482	0.365412	0.132877	-0.664386	0.298974	0.365412	-0.132877	0.697605	1.16267	1.06302	-0.232535	-0.265754	-0.996578	-1.66096	-0.730824	-1.59452	-1.32877
GENE516X	KIF25	KIF25|kinesin family member 25	1	-0.170587	0.441855	0.360118	0.694231	-0.6583	-0.346851	-0.990104	0.372956	1.3545	0.435563	0.996884	0.627914	1.43956	0.170587	-1.06956	-1.57946	-3.67353	-1.6254	-2.01595	-2.51744
GENE160X	IFIT1	IFIT1|interferon-induced protein with tetratricopeptide repeats 1	1	0.979969	0.44846	-0.083048	0.348802	0.382022	0.348802	0.083048	0.083048	-0.083048	-0.382022	0.182706	0.44846	-0.315583	0.315583	-0.747434	-0.718326	-0.647776	-0.514899	-0.847092	-0.847092
GENE168X	RGS11	RGS11|regulator of G-protein signaling 11	1	1.03667	-0.070128	0.881881	0.693622	0.454776	0.767778	0.48541	0.660866	-0.38773	-0.038046	0.597825	0.038046	-0.283091	0.085597	-0.833138	-0.6602	-0.923701	-0.672303	-1.14982	-1.30852
GENE74X	GLYAT	GLYAT|glycine-N-acyltransferase	1	1.42843	0.099658	0.46507	0.564728	0.454135	0.232535	-0.730824	1.46165	-0.033219	-0.180712	0.631166	0.332193	0.033219	-0.199316	-2.7572	-0.730824	-1.66096	-0.697605	-1.82706	-1.62774
GENE338X	IGLL1	IGLL1|immunoglobulin lambda-like polypeptide 1	1	0.713	0.145025	0.018977	0.044371	0.804107	0.034512	0.001649	0.337803	0.046294	-0.229205	0.093694	-0.001649	-0.363109	-0.295215	-0.922316	-0.193884	-0.262702	-0.118331	-0.928125	-0.996464
GENE245X	GLUL	GLUL|glutamate-ammonia ligase	1	0.46507	0.166096	0.066439	0.232535	0.332193	0.099658	-0.166096	-0.166096	0.298974	0	0.132877	0.066439	0	-0.066439	-0.531508	-0.531508	-0.797263	-0.797263	-0.431851	-0.431851
GENE260X	POLD4	POLD4|polymerase (DNA-directed), delta 4	1	0.288729	0.145218	0.183805	-0.013221	0.204591	0.204838	0.051505	0.013221	0.130201	-0.055873	0.33134	0.273351	-0.041314	-0.017384	-0.063061	-0.15862	-0.333782	-0.350221	-0.200993	-0.249087
GENE255X	CELF2	CELF2|CUGBP, Elav-like family member 2	1	0.332193	0.365412	0.066439	0.498289	-0.099658	0	0.265754	0.365412	0.232535	-0.298974	0.498289	0.099658	0	-0.265754	-0.232535	-0.265754	-0.46507	-0.166096	-0.664386	-0.730824
GENE317X	POLR2L	POLR2L|polymerase (RNA) II (DNA directed) polypeptide L, 7.6kDa	1	0.163566	0.163566	0.362881	0.329662	0.063908	-0.03575	0.030688	0.263223	0.130346	-0.168627	0.462539	0.296443	-0.030688	-0.22823	-0.201846	-0.235066	-0.467601	-0.301504	-0.401162	-0.401162
GENE542X	SAR1A	SAR1A|SAR1 homolog A (S. cerevisiae)	1	0.384117	0.201636	0.12508	0.479309	0.00064	0.000302	-0.005402	0.477206	0.47574	-0.000302	0.543625	0.193877	-0.112591	-0.164288	-0.166191	-0.174054	-0.439099	-0.665767	-0.347917	-0.360986
GENE112X	IFIT2	IFIT2|interferon-induced protein with tetratricopeptide repeats 2	1	1.22911	0.398631	0.033219	0.498289	-0.033219	-0.199316	-0.630491	0.033219	0.199316	-0.498289	0.099658	0.132877	-0.664386	0.46507	0.07391	-0.697605	-0.954384	-0.29483	-0.896921	-0.93014
GENE311X	IL13RA1	IL13RA1|interleukin 13 receptor, alpha 1	1	0.166096	0.166096	0.099658	0.166096	0.232535	0.199316	0.033219	0.033219	-0.066439	-0.066439	-0.066439	0.199316	-0.597947	-0.099658	-0.033219	0.066439	-0.564728	-0.168204	-0.730824	-0.730824
GENE440X	CCDC28A	CCDC28A|coiled-coil domain containing 28A	1	0.233698	0.113436	-0.196652	0.095778	0.138774	0.186077	-0.17405	0.027395	-0.005637	-0.113927	-0.005573	0.091679	-0.229266	0.0255	0.099982	0.005573	-0.238213	-0.326605	-0.428878	-0.492009
GENE465X	NUPR1	NUPR1|nuclear protein, transcriptional regulator, 1	1	0.033219	0.066439	0.033219	0.132877	0.132877	0.398631	-0.166096	0.033219	0.066439	-0.099658	0.033219	-0.066439	-0.199316	0.099658	-0.033219	-0.132877	-0.597947	-0.398631	-0.365412	-0.332193
GENE189X	SAT1	SAT1|spermidine/spermine N1-acetyltransferase 1	1	0.498289	0.531508	0.398631	0.431851	0	0	0.166096	0.332193	-0.176048	0.033219	0.131555	-0.564728	0	-0.099658	-0.332193	-0.265754	-1.06302	-1.02168	-1.37152	-1.36974
GENE357X	POLR3GL	POLR3GL|polymerase (RNA) III (DNA directed) polypeptide G (32kD)-like	1	0.342728	0.22363	0.171878	0.356088	0.198189	-0.069685	-0.051028	0.241248	0.043411	-0.120883	0.141523	-0.0117	0.0117	0.022502	-0.370019	-0.27836	-0.47447	-0.443797	-0.489816	-0.444945
GENE449X	EPB41L2	EPB41L2|erythrocyte membrane protein band 4.1-like 2	1	0.653605	0.083048	0.44846	0.215925	0.083048	0.083048	0.149487	0.137337	0.161523	-0.315583	0.175381	-0.083048	-0.347299	-0.91353	-0.44846	-0.48168	-1.11285	-0.48168	-1.71079	-1.61113
GENE563X	AFAP1L1	AFAP1L1|actin filament associated protein 1-like 1	1	0.599984	-0.027234	0.107827	0.250698	0.031779	0.069586	0.055635	0.406947	0.027234	-0.200691	0.186723	0.18726	-0.452583	-0.350951	-0.395381	-0.53075	-0.901172	-0.78489	-0.769523	-0.887118
GENE220X	IFI16	IFI16|interferon, gamma-inducible protein 16	1	0.746607	0.514072	0.281537	0.049002	0.537588	0.314756	0.082221	0.347975	0.347975	-0.049002	-0.382849	-0.31641	-0.150314	0.347975	-0.142632	-0.249972	-0.78148	-1.08045	-1.08045	-1.18011
GENE282X	A2M	A2M|alpha-2-macroglobulin	1	1.2125	0.813872	0.747434	0.614557	0.91353	0.647776	0.182706	0.514899	0.614557	-0.01661	-0.48168	-0.48168	-0.91353	-0.48168	0.01661	-0.348802	-1.64435	-1.01319	-1.74401	-1.77723
GENE618X	GEM	GEM|GTP binding protein overexpressed in skeletal muscle	1	0.842667	0.510475	0.510475	0.244012	0.24472	-0.011955	-0.153911	0.045405	0.2152	-0.190966	-0.419665	-0.552542	-0.385231	0.045405	0.111843	0.011955	-1.01761	-0.486104	-1.48268	-1.38302
GENE564X	SULF1	SULF1|sulfatase 1	1	0.581337	0.182706	0.282364	0.382022	0.182706	0.215925	-0.01661	0.049829	1.04641	-0.514899	-0.48168	-0.382022	-1.04641	-0.91353	0.156643	0.01661	-2.64093	-1.67757	-2.60771	-2.64093
GENE569X	ME2	ME2|malic enzyme 2, NAD(+)-dependent, mitochondrial	1	0.199316	0.534764	0.099658	-0.066439	0.033219	0.066439	0.298974	0.332193	0.033219	-0.365412	-0.166096	0.232535	-0.033219	-0.099658	-0.232535	0.132877	-1.12946	-1.42843	-1.16267	-1.10871
GENE301X	NIPSNAP3B	NIPSNAP3B|nipsnap homolog 3B (C. elegans)	1	0.41025	0.211381	0.612498	0.78839	0.130393	0.023487	0.163084	-0.023487	0.414944	-0.026527	0.079009	0.810367	-0.193026	-0.688266	-0.046006	-0.050747	-0.614382	-0.986304	-0.388777	-0.778944
GENE390X	SMAD2	SMAD2|SMAD family member 2	1	0.319936	0.15384	0.087401	0.054182	0.120621	-0.012257	0.060146	-0.145134	0.054182	0.012257	0.04403	0.325417	-0.078695	-0.214588	-0.16122	-0.045476	-0.178353	-0.842739	-0.377669	-0.344449
GENE623X	CYP4V2	CYP4V2|cytochrome P450, family 4, subfamily V, polypeptide 2	1	0.326766	0.582771	0.616026	0.518536	-0.413771	0.283834	0.560955	-0.08574	0.319998	0.429853	-0.412785	0.510177	-0.965063	-0.812439	0.08574	-0.191543	-0.565446	-0.964625	-0.794237	-0.758114
GENE275X	CAPN10	CAPN10|calpain 10	1	0.284291	0.217853	0.114844	-0.173149	0.151414	0.35073	-0.147559	0.284291	-0.269351	-0.180778	-0.006764	0.006764	-0.346875	0.117069	-0.116695	-0.098308	0.021018	-0.186523	0.368515	-0.422584
GENE176X	HLA-DRB5	HLA-DRB5|major histocompatibility complex, class II, DR beta 5	1	0.979969	0.348802	0.116267	0.049829	0.946749	0.780653	-0.083048	0.215925	-0.083048	-0.215925	-0.282364	-0.215925	0.581337	0.91353	-0.44846	-0.677627	-0.415241	-0.215925	-0.01661	0.01661
GENE205X	DENND3	DENND3|DENN/MADD domain containing 3	1	0.778674	0.513581	0.077259	0.287085	0.096176	0.168846	0.328754	0.678345	-0.577602	-0.141512	-0.287744	-0.284401	0.255594	0.673567	-0.375149	-0.251751	-0.447981	-0.077259	-0.135601	-0.079225
GENE109X	SLFN5	SLFN5|schlafen family member 5	1	0.183848	0.318623	-0.010336	-0.033876	0.328918	0.319684	0.02316	0.123145	-0.626414	-0.13057	-0.34888	-0.406896	-0.001565	0.355109	-0.399665	-0.309886	0.091322	0.289765	0.001565	-0.029125
GENE530X	SLC12A9	SLC12A9|solute carrier family 12 (potassium/chloride transporters), member 9	1	0.232777	0.249713	0.049655	-0.148244	0.266059	0.279093	0.064636	0.469974	-0.515408	-0.004751	-0.344494	-0.316904	0.004751	0.341549	-0.550488	-0.400227	-0.198747	-0.307352	0.130171	-0.019667
GENE531X	MIIP	MIIP|migration and invasion inhibitory protein	1	0.395393	0.240014	0.114513	-0.171814	0.31463	0.352909	0.076454	0.326094	-0.273981	0.035934	-0.327861	-0.349873	-0.108818	0.174002	-0.456289	-0.180778	-0.035934	-0.052213	-0.232898	0.052904
GENE137X	ISCU	ISCU|iron-sulfur cluster scaffold homolog (E. coli)	1	0.099658	0	-0.066439	0	0.199316	0.265754	0.199316	0.099658	-0.298974	-0.199316	-0.033219	0.232535	0.166096	0.232535	-0.232535	-0.132877	-0.033219	0.099658	-0.132877	-0.166096
GENE503X	RGL2	RGL2|ral guanine nucleotide dissociation stimulator-like 2	1	0.299791	-0.04009	-0.025174	-0.285912	0.147211	0.340507	0.17556	0.184463	-0.384286	0.028515	-0.093758	0.127506	-0.104145	0.333406	-0.247659	-0.216027	0.266357	0.013583	-0.013583	-0.165309
GENE272X	C10orf10	C10orf10|chromosome 10 open reading frame 10	1	1.21169	1.32114	-0.125534	-0.068476	0.848114	1.04158	0.08278	0.068476	-0.184741	0.574569	-0.287586	0.318335	-0.448111	0.992097	-0.227365	-0.363918	-0.482791	0.538228	-0.538016	-0.626563
GENE434X	HLA-DPA1	HLA-DPA1|major histocompatibility complex, class II, DP alpha 1	1	0.382022	0.747434	0.382022	0.315583	0.182706	0.049829	-0.149487	0.149487	-0.01661	-0.083048	-0.182706	-0.049829	-0.01661	0.48168	-0.182706	0.01661	-0.149487	0.315583	-0.348802	-0.382022
GENE80X	CCNL2	CCNL2|cyclin L2	1	0.50869	-0.194146	0.500961	0.014326	0.472017	0.437247	0.536729	-0.014326	-0.694341	0.827643	-0.180451	-0.475911	0.048436	0.485659	-0.504665	-0.383412	0.019887	-0.243556	-0.35525	-0.434391
GENE512X	CAPS	CAPS|calcyphosine	1	0.785575	-0.211003	0.320505	-0.144564	0.420163	0.453383	0.021532	0.254067	-0.775731	0.287286	0.154409	-0.111345	-0.021532	0.519821	-0.078126	-0.642854	0.12119	-0.111345	-0.80895	-0.676073
GENE208X	DYNLT1	DYNLT1|dynein, light chain, Tctex-type 1	1	0.399485	0.202723	0.112176	-0.316015	0.384526	0.099246	0.223233	-0.007881	-0.378673	0.13446	-0.131235	-0.185883	-0.124671	0.049022	-0.378673	0.007881	0.17963	-0.312234	-0.399109	-0.217595
GENE161X	ZNF839	ZNF839|zinc finger protein 839	1	0.356032	0.188362	0.034689	-0.032765	0.437196	0.277215	0.071344	0.032765	-0.141483	0.34878	-0.101388	-0.127703	0.053794	0.369986	-0.203899	-0.174177	-0.095596	-0.826284	-0.220401	-0.208821
GENE437X	MEGF6	MEGF6|multiple EGF-like-domains 6	1	0.607488	0.170526	0.480783	-0.234511	0.720149	0.539708	0.323825	0.416048	0.013377	0.476418	-0.237167	-0.148813	-0.013377	0.495057	-0.17628	-0.141663	-0.527288	-0.91217	-0.257515	-0.295508
GENE466X	PCNT	PCNT|pericentrin	1	0.348802	0.227129	0.149487	-0.149487	0.116267	0.083048	0.01661	0.049829	-0.149487	0.116267	-0.215925	-0.315583	0.149487	0.215925	-0.215925	-0.249145	-0.01661	-0.382022	-0.215925	-0.215925
GENE361X	MLLT10	MLLT10|myeloid/lymphoid or mixed-lineage leukemia (trithorax homolog, Drosophila); translocated to, 10	1	0.332193	0.232535	0.033219	0	0.298974	0.199316	0.199316	0.365412	-0.265754	0.099658	-0.199316	-0.199316	0	0.498289	-0.099658	-0.033219	-0.033219	-0.564728	-0.46507	-0.531508
GENE608X	RHOT2	RHOT2|ras homolog gene family, member T2	1	0.467668	0.523488	0.184891	0.143954	0.473285	0.589297	0.211678	0.401444	-0.522251	0.092116	-0.092116	-0.105212	-0.176102	0.406838	-0.387985	-0.23378	-0.494916	-0.362242	-0.847131	-0.811925
GENE333X	ZC3H6	ZC3H6|zinc finger CCCH-type containing 6	1	0.505175	-0.061388	-0.157831	0.432912	0.75944	0.787355	0.335873	0.038916	-0.416073	0.014686	0.425899	0.105269	-0.014686	0.608461	-0.099758	-0.25954	-0.444801	-0.677694	-0.202482	-0.361478
GENE629X	SMTN	SMTN|smoothelin	1	0.398631	0.066439	0.206884	-0.265754	0.564728	0.431851	0.226386	0.099658	-0.40948	-0.298974	0.321787	-0.066439	0.564728	0.498289	-0.205713	-0.332193	-0.830482	-0.783927	-0.265754	-0.232535
GENE386X	GPM6B	GPM6B|glycoprotein M6B	1	1.01319	0.813872	0.249145	0.581337	1.17928	0.880311	0.813872	1.01319	-0.44846	0.049829	0.382022	-0.249145	-0.149487	-0.215925	-0.049829	-0.184521	-0.647776	-0.647776	-1.01319	-0.946749
GENE488X	SP1	SP1|Sp1 transcription factor	1	0.298974	0.365412	-0.033219	0.232535	0.431851	0.697605	0.298974	0.365412	-0.332193	0	0.564728	0	-0.265754	0.166096	-0.199316	-0.265754	-0.232535	-0.431851	-0.431851	-0.431851
GENE460X	TXNIP	TXNIP|thioredoxin interacting protein	1	0.431851	0.181605	-0.033219	0.431851	0.39583	0.298974	0.262169	0.498289	-0.272332	-0.445282	0.455348	0.354787	-0.476763	0.033219	-0.284474	-0.299006	-0.401694	-0.444912	-0.298974	-0.332193
GENE602X	ROBO3	ROBO3|roundabout, axon guidance receptor, homolog 3 (Drosophila)	1	0.564728	0.099658	0.365412	0.332193	0.564728	0.398631	-0.232535	0.332193	-0.697605	-0.332193	0.033219	-0.332193	-0.033219	0.066439	0.066439	-0.298974	-0.597947	-0.398631	-0.631166	-0.531508
GENE228X	CXCL5	CXCL5|chemokine (C-X-C motif) ligand 5	1	0.066439	-0.066439	-0.099658	0.066439	0	0.232535	0.033219	0.232535	-0.033219	0	-0.008898	-0.199316	0.099658	0.199316	-0.166096	0	-0.199316	-0.365412	0.066439	-0.066439
GENE627X	TRAF3IP1	TRAF3IP1|TNF receptor-associated factor 3 interacting protein 1	1	0.029474	0.234239	-0.101397	0.159439	0.044694	0.323405	0.236313	0.318847	-0.386807	-0.400579	0.268024	-0.160544	0.08742	0.172426	-0.397142	-0.10261	-0.415225	-0.579412	-0.029474	-0.214192
GENE335X	OCA2	OCA2|oculocutaneous albinism II	1	0.348802	0.149487	-1.31216	-1.2125	0.182706	0.083048	1.04641	0.880311	-1.01319	0.049829	-0.149487	-0.946749	0.680995	0.890347	0.116267	-0.049829	-1.41182	-2.08677	-1.27894	-1.33558
GENE568X	SLC7A1	SLC7A1|solute carrier family 7 (cationic amino acid transporter, y+ system), member 1	1	0.036344	0.003125	-0.003125	-0.262629	0.036344	0.302098	0.169221	0.003125	-0.196191	0.434975	0.169221	-0.329068	0.102783	0.069563	-0.033327	-0.196191	-0.262629	-0.760919	-0.162972	-0.262629
GENE497X	SLC14A1	SLC14A1|solute carrier family 14 (urea transporter), member 1 (Kidd blood group)	1	1.79137	0.030748	-1.33124	0.263283	0.39616	1.69171	-0.367883	-0.102129	-0.899392	1.95747	1.39274	0.695134	-0.06891	2.05712	2.20394	-0.030748	-1.63022	-1.99563	-0.962409	-2.19774
GENE163X	TUBB4A	TUBB4A|tubulin, beta 4A class IVa	1	-0.132877	0.298974	0.166096	0.166096	0.066439	0.265754	-0.398631	-0.830482	-0.498289	-0.896921	0.033219	0.166096	0	-0.360082	0.066439	0	-0.863701	-1.19589	-0.066439	0.398631
GENE48X	CBX8	CBX8|chromobox homolog 8	1	0.053766	0.588921	0.204463	-0.152533	0.054999	0.215591	-0.266078	-0.165508	-0.429396	0.047144	0.267041	0.014014	-0.549166	-0.014014	0.670055	0.226853	-0.454961	-0.799823	-0.382354	-0.336893
GENE281X	MEGF10	MEGF10|multiple EGF-like-domains 10	1	0.254636	0.098186	0.065761	-0.084638	0.309321	-0.0042	-0.334997	-0.897702	-0.502174	-0.300216	0.566436	0.248226	0.0042	-0.539737	1.96898	1.06434	-1.73902	-2.06207	0.389314	-0.297127
GENE471X	BCL7A	BCL7A|B-cell CLL/lymphoma 7A	1	0.280205	-0.006795	0.006795	0.028668	0.077517	0.067878	-0.154691	-0.375197	0.064092	0.119027	0.167237	-0.270768	-0.029679	-0.012896	0.075414	0.156885	-0.457293	-0.710266	-0.259247	-0.274332
GENE188X	TMEM25	TMEM25|transmembrane protein 25	1	0.127525	0.072541	-0.252031	0.086142	0.033937	0.264142	-0.192202	0.255645	-0.40277	-0.218765	0.181743	0.091722	-0.309643	-0.281572	0.016847	-0.016847	-0.530993	-0.723328	-0.142529	0.115982
GENE155X	KCNS3	KCNS3|potassium voltage-gated channel, delayed-rectifier, subfamily S, member 3	1	0.431851	-0.099658	0.232535	0.232535	-0.166096	-0.132877	0.298974	0.265754	-0.265754	-0.232535	0.066439	0.199316	0.132877	-0.066439	0.398631	0.166096	-0.896921	-0.93014	-0.132877	-0.166096
GENE457X	RNF146	RNF146|ring finger protein 146	1	0.584349	-0.167807	0.091196	0.329494	0.191328	0.471812	0.475321	0.5894	-0.091196	-0.105946	0.532522	0.442734	-0.252882	-0.209399	0.271331	-0.151606	-1.12318	-1.74505	-0.816353	-0.683088
GENE316X	RPS10P7	RPS10P7|ribosomal protein S10 pseudogene 7	1	-0.226349	-0.146575	-0.087981	0.086602	0.157358	0.115163	0.224071	0.275872	-0.160548	0.043787	-0.050682	0.035067	0.108563	0.056705	0.01234	-0.02406	-0.905354	-0.935388	-0.01234	-0.022351
GENE40X	TMEM38A	TMEM38A|transmembrane protein 38A	1	-0.265754	0.232535	0.199316	0.46507	0.132877	0.597947	-0.132877	0.132877	0.398631	0.132877	-0.46507	-0.332193	-0.033219	0.033219	-0.166096	0.166096	-0.631166	-0.93014	-0.332193	-0.232535
GENE391X	SMN1	SMN1|survival of motor neuron 1, telomeric	1	-0.044712	0.221042	-0.164585	0.245271	0.287481	0.187823	0.3207	0.187823	0.209386	0.044712	-0.576221	-0.210809	-0.410124	-0.376905	0.121384	0.289215	-1.10054	-1.10773	-0.343686	-0.376905
GENE445X	ARL6IP5	ARL6IP5|ADP-ribosylation-like factor 6 interacting protein 5	1	0.125065	0.170736	-0.140689	0.291162	0.025407	-0.007812	0.007812	0.158284	0.071649	-0.017274	-0.074251	0.025407	-0.074251	-0.007812	0.158284	0.091846	-0.306785	-0.273566	-0.074251	-0.041031
GENE39X	MT2A	MT2A|metallothionein 2A	1	0.61847	0.5707	-0.311279	-0.159236	0.173945	-0.029089	0.263149	-0.144492	0.330431	0.017538	0.079061	-0.482085	-0.073024	0.000181	0.311581	0.004707	-0.221296	-0.005726	-0.000181	-0.007553
GENE233X	METTL9	METTL9|methyltransferase like 9	1	0.023152	0.40444	0.228134	0.238993	0.288938	-0.130254	-0.023152	-0.198542	0.539725	-0.036545	-0.21824	-1.00015	0.442231	0.05737	0.236167	0.62913	-0.422171	-0.519246	-0.335106	-0.714206
GENE614X	CTNNA1	CTNNA1|catenin (cadherin-associated protein), alpha 1, 102kDa	1	0.132877	0.099658	0	0	0.099658	0.099658	0	-0.099658	0.132877	-0.033219	-0.033219	-0.199316	0.099658	-0.132877	0.066439	0.132877	-0.099658	-0.265754	0	0
GENE177X	CLDN6	CLDN6|claudin 6	1	-0.01661	2.45361	0.747434	1.04641	0.166328	-0.215925	-0.083048	0.680995	0.01661	-0.682769	0.747434	-0.162794	0.083048	-0.136221	1.06857	1.64435	-0.728967	-1.24572	-1.11285	-0.614557
GENE475X	LPXN	LPXN|leupaxin	1	0.678753	1.04417	0.280121	0.080806	0.147244	0.180464	0.280121	0.479437	-0.018852	-0.317826	-0.284606	-0.184949	-0.351045	0.018852	-0.384264	0.612314	-0.184949	-0.517141	-0.151729	-0.351045
GENE570X	HPS3	HPS3|Hermansky-Pudlak syndrome 3	1	0.415241	0.780653	0.215925	0.215925	0.083048	-0.116267	-0.049829	0.116267	0.01661	-0.01661	-0.01661	-0.01661	0.01661	-0.083048	0.01661	0.149487	-0.182706	-0.382022	-0.149487	-0.249145
GENE613X	IL23A	IL23A|interleukin 23, alpha subunit p19	1	0.132877	1.46165	0.132877	0.265754	0.199316	0.033219	0.764043	0.132877	-0.298974	-0.431851	0.066439	-0.431851	-0.033219	-0.166096	-0.863701	1.23338	-1.46165	-1.66096	-0.332193	-0.398631
GENE574X	LOC100130700	LOC100130700|uncharacterized LOC100130700	1	0.497221	1.09878	0.140608	-0.068909	0.494984	0.277067	-0.617497	0.214494	-0.209228	-0.075624	-0.508854	0.597815	0.11912	-0.506152	0.041035	0.748556	-0.220847	-0.196861	-0.041035	-0.582722
GENE577X	TTYH2	TTYH2|tweety homolog 2 (Drosophila)	1	0.502816	-0.127519	0.233507	0.030957	0.9101	-0.052666	0.562737	-0.16729	-0.635626	0.021545	0.192789	-0.021545	0.347143	-0.447201	0.198082	-0.251106	-0.42231	-0.039202	0.184835	-0.315545
GENE6X	MRPL43	MRPL43|mitochondrial ribosomal protein L43	1	-0.146057	-0.182181	-0.002359	0.002359	-0.181245	0.952146	1.45471	0.063931	0.070484	-0.095731	0.17674	0.120098	-0.033505	-0.098588	0.048785	-0.119128	-0.141741	-0.411618	0.339418	0.64618
GENE203X	TMEM50A	TMEM50A|transmembrane protein 50A	1	0.055029	0.049862	-0.310026	-0.529403	0.047414	0.303319	0.709182	0.173777	0.049009	-0.368493	-0.076271	-0.041432	0.018579	-0.277724	-0.089126	-0.018579	-0.11799	-0.50365	0.277569	0.178765
GENE72X	CISH	CISH|cytokine inducible SH2-containing protein	1	-0.066439	-0.199316	-0.196149	-0.398631	0.431851	0.232535	0.099658	0.166096	-0.132877	0.066439	0.398631	0.498289	-0.431851	0.332193	-0.298974	-0.3048	-0.531508	-0.531508	0.332193	0.298974
GENE217X	SUGP1	SUGP1|SURP and G patch domain containing 1	1	0.126928	-0.100071	-0.089214	-0.041015	0.052716	0.239153	0.18801	-0.000428	-0.208864	0.133203	-0.041721	0.031919	-0.262283	0.157861	-0.012895	0.021779	-0.04712	-0.396191	0.000428	0.024563
GENE347X	PGAP3	PGAP3|post-GPI attachment to proteins 3	1	-0.072557	-0.292548	0.047391	0.015596	0.276538	0.264985	0.073388	-0.000275	-0.316853	0.041532	-0.060292	0.000275	-0.074005	0.446666	-0.07171	-0.130473	-0.300506	-0.617729	0.230719	0.203842
GENE43X	PNMAL1	PNMAL1|PNMA-like 1	1	-0.499772	0.463619	-0.114992	0.202341	1.44997	1.39579	0.007026	0.433967	-0.274425	-0.007026	-0.107516	0.057829	-0.579924	-0.342695	-0.533767	0.338125	-0.453767	-0.364547	1.05522	0.971648
GENE576X	IQCK	IQCK|IQ motif containing K	1	-0.016741	0.00971	-0.019732	-0.055797	0.125588	0.181925	-0.003241	0.127141	-0.250604	0.096125	-0.077962	-0.040451	-0.144592	-0.05837	0.125537	0.142674	-0.083773	0.003241	0.098335	0.118022
GENE379X	KLK2	KLK2|kallikrein-related peptidase 2	1	-0.150251	0.012746	-0.061355	-0.113662	0.21408	0.683487	-0.454426	-0.154645	-0.783157	0.181078	0.137901	0.142126	0.100637	0.064985	-0.258198	-0.036965	-0.012746	-0.190477	0.27702	0.13552
GENE239X	RAC2	RAC2|ras-related C3 botulinum toxin substrate 2 (rho family, small GTP binding protein Rac2)	1	0.017982	-0.096462	-0.133028	-0.149759	0.026255	0.212936	-0.07243	-0.003838	-0.052906	0.029094	0.052574	0.035316	-0.006753	0.087402	0.003838	-0.074217	-0.204858	-0.137385	0.348521	0.297013
GENE599X	VWCE	VWCE|von Willebrand factor C and EGF domains	1	-0.009417	-0.023321	-0.092575	0.067816	0.036017	0.240624	-0.271242	0.203217	-0.076592	0.141476	0.208284	-0.214716	0.122637	0.009417	-0.163659	-0.263814	-0.366419	-0.163692	0.315359	0.44984
GENE389X	RPS16	RPS16|ribosomal protein S16	1	-0.066439	-0.099658	0	0	0.032285	0.110893	0.120288	0.332193	0.033219	0.199316	-0.099658	-0.033219	-0.099658	0	-0.066439	-0.163954	-0.251971	-0.431851	0.332193	0.298974
GENE492X	RNF125	RNF125|ring finger protein 125	1	0.099938	-0.19876	-0.211162	0.089347	0.10922	-0.008512	0.008512	0.365956	0.016985	0.02466	-0.449293	0.206998	-0.052374	-0.182306	-0.183791	-0.412389	-0.047307	-0.386006	0.292777	0.453392
GENE342X	TRNAU1AP	TRNAU1AP|tRNA selenocysteine 1 associated protein 1	1	-0.012575	-0.566441	-0.187628	-0.227864	0.087842	0.221478	0.135332	0.07164	0.277197	-0.147007	-0.294709	0.003594	0.131803	-0.003594	-0.12025	-0.227696	0.203893	-0.131548	0.429805	0.347816
GENE518X	KCTD10	KCTD10|potassium channel tetramerisation domain containing 10	1	0.007889	-0.313415	-0.017284	0.21081	0.081075	0.062474	-0.122403	0.122309	0.465992	0.093938	-0.197451	-0.219141	0.203613	-0.007889	-0.095483	-0.051143	-0.014486	-0.072327	0.342789	0.218134
GENE528X	SMAD1	SMAD1|SMAD family member 1	1	0.049829	0.01661	-0.382022	0.01661	-0.249145	-0.01661	-0.249145	-0.01661	0.315583	0.182706	-0.315583	-0.215925	0.01661	0.01661	-0.182706	-0.083048	0.049829	-0.215925	0.581337	0.614557
GENE385X	ETV3	ETV3|ets variant 3	1	-0.61252	0.073077	-1.00072	-0.461644	0.085648	0.070626	-0.013953	-0.334157	-0.432824	0.131885	0.04293	-0.585511	0.138009	0.436764	-0.328414	-0.592547	0.013953	-0.428946	0.173293	0.409164
GENE594X	GPR155	GPR155|G protein-coupled receptor 155	1	0.09703	-0.17573	-0.475698	-0.42707	0.615196	0.065214	0.121381	0.34087	-0.552074	-0.012338	-0.190936	-0.332523	0.64514	0.375032	-0.014606	-0.515117	0.012338	-0.390613	0.290059	0.150353
GENE26X	ND4	ND4|NADH dehydrogenase, subunit 4 (complex I)	1	0	0.232535	0.724789	0.232535	0.127396	-0.235794	-0.419223	-0.498289	-0.132877	-0.099658	0	-0.324949	0.033219	0.033219	0.10103	-0.099658	0.204337	0.520229	-0.099658	-0.021448
GENE94X	ND2	ND2|MTND2	1	0	0.298974	0.564728	0.265754	0	-0.298974	-0.398631	-0.398631	-0.199316	-0.066439	0.099658	-0.303035	0.110826	0.033219	-0.232535	-0.431851	0.332193	0.93014	0	-0.033219
GENE306X	COX2	COX2|cytochrome c oxidase subunit II	1	0	0.099658	0.764043	-0.033219	0.348866	-0.332193	0.332193	0.033219	0	-0.033219	-0.033219	-0.511816	0.166096	-0.166096	0.066439	-0.099658	0.332193	0.764043	-0.033219	-0.033219
GENE174X	NINJ1	NINJ1|ninjurin 1	1	0	0.066439	0.664386	0.46507	0.033219	0	-0.298974	-0.381787	-0.099658	-0.232535	0.099658	0	-0.232535	-0.066439	0.053394	0.099658	-0.033219	0.066439	0	0
GENE368X	AMFR	AMFR|autocrine motility factor receptor	1	-0.088688	-0.188346	0.309944	0.642136	-0.089129	-0.06258	0.011945	-0.188028	0.01097	-0.188346	0.1735	-0.155126	-0.027724	0.143847	-0.01097	0.111389	0.210286	-0.055469	0.255875	0.195134
GENE185X	RABEP1	RABEP1|rabaptin, RAB GTPase binding effector protein 1	1	-0.099658	0	0.232535	0.265754	0.099658	-0.132877	0.132877	-0.066439	0.199316	-0.033219	-0.365412	-0.060883	-0.099658	-0.033219	0.166096	0.212064	0.132877	0.099658	-0.033219	0
GENE448X	IGLL5	IGLL5|immunoglobulin lambda-like polypeptide 5	1	0.45855	0.458153	2.13007	1.44895	-1.30873	-1.64234	3.16899	0.670128	1.6237	0.951079	-1.78633	-1.2411	-0.64983	-0.33095	-0.326321	1.80316	-0.582359	0.326321	-0.927387	-0.905128
GENE65X	FAP	FAP|fibroblast activation protein, alpha	1	-0.298974	-0.697605	0.664386	0.664386	-0.199316	0.033219	0.066439	0.132877	0.498289	0.099658	-0.830482	-0.431851	-0.863701	-0.531508	0.199316	-0.365412	0.365412	0.46507	-0.099658	-0.033219
GENE187X	SSPN	SSPN|sarcospan (Kras oncogene-associated gene)	1	-0.461635	-0.39355	0.30269	0.484715	0.4166	0.062548	-0.405408	-0.129442	0.264146	0.006114	0.028512	0.202751	-0.627731	-0.696434	0.115179	-0.006114	-0.262319	0.22628	-0.69417	-0.616462
GENE554X	LUM	LUM|lumican	1	-0.398631	-0.498289	1.52809	0.996578	0.099658	0	0	0.166096	1.52809	0.213781	-0.531508	0.066439	-0.298974	-0.631166	0.697605	0.265754	-0.332193	-0.066439	-1.26233	-1.26233
GENE639X	CDK2AP1	CDK2AP1|cyclin-dependent kinase 2 associated protein 1	1	-0.116267	-0.116267	0.182706	0.282364	0.049829	0.116267	0.01661	-0.01661	0.382022	0.049829	-0.116267	-0.249145	-0.182706	-0.182706	0.282364	0.01661	-0.049829	0.01661	-0.382022	-0.415241
GENE524X	TMX4	TMX4|thioredoxin-related transmembrane protein 4	1	0.116424	0.179075	0.298581	0.209062	0.183757	0.13392	-0.085162	-0.165744	-0.360854	-0.038509	-0.158105	-0.0842	-0.497776	-0.479087	0.025739	0.014724	0.027972	0.310096	-0.090929	-0.014724
GENE644X	TSPAN8	TSPAN8|tetraspanin 8	1	0.215925	0.049829	0.70897	1.04641	0.282364	-0.049829	-0.083048	-0.44846	-0.249145	0.215925	-0.348802	-0.249145	-0.847092	-0.936154	0.514899	0.48168	0.813872	0.614557	-1.17928	-1.14606
GENE4X	MAB21L2	MAB21L2|mab-21-like 2 (C. elegans)	1	-0.126774	0.091457	-2.66196	-2.33292	-1.73479	-1.76415	0.018893	0.016627	1.06188	0.531501	-0.958148	-1.09626	-0.016627	0.319614	0.929554	0.404302	0.689212	0.37658	-1.51639	-1.67562
GENE8X	LOC100131138	LOC100131138|uncharacterized LOC100131138	1	-0.084563	0.153608	-2.18999	-1.85058	-1.48855	-1.3572	-0.066443	0.121832	0.915778	1.15582	-0.900011	-0.909715	0.066443	0.142072	1.21482	1.15961	0.726436	0.205687	-0.809665	-0.89029
GENE15X	PRSS36	PRSS36|protease, serine, 36	1	-0.213283	-0.176235	-2.00852	-1.84876	-1.13295	-1.16408	0.184787	0.176235	0.930237	1.12341	-0.646048	-0.528769	0.239999	0.327658	0.450379	0.341096	0.731422	0.500151	-0.772404	-0.729138
GENE17X	IRF5	IRF5|interferon regulatory factor 5	1	0.394371	0.066439	-2.85686	-3.25549	0.332193	0.398631	0.902163	1.06302	-0.145864	0.166096	-2.94431	-2.678	0.504515	1.0804	-0.531508	-0.618921	0.236827	-0.066439	-2.23579	-2.15616
GENE106X	BECN1	BECN1|beclin 1, autophagy related	1	-0.199316	0	-0.166096	-0.099658	-0.132877	0.033219	0.199316	0.132877	0.033219	0.099658	-0.232535	-0.232535	0.199316	0.166096	0.033219	0	0.099658	0	-0.132877	-0.166096
GENE42X	GSTT1	GSTT1|glutathione S-transferase theta 1	1	0.584828	0.305886	-3.84652	-3.91296	-0.192404	-0.192404	0.026307	-0.059526	0.471982	0.604859	-0.026307	0.073351	-3.87974	-3.48111	0.704517	0.372324	0.073351	0.206228	-0.491377	-0.524596
GENE55X	FN3KRP	FN3KRP|fructosamine 3 kinase related protein	1	0.265754	0.265754	-0.398631	-0.631166	-0.033219	-0.033219	0.46507	0.398631	-0.099658	-0.132877	-0.232535	-0.166096	-0.46507	-0.531508	0.066439	0.091141	0.265754	0.033219	0.298974	0.332193
GENE141X	ITGB1	ITGB1|integrin, beta 1 (fibronectin receptor, beta polypeptide, antigen CD29 includes MDF2, MSK12)	1	-0.664386	0	-0.46507	0	-0.564728	-0.896921	0.166096	0.132877	0	-0.764043	-0.166096	0.531508	0.066439	-0.764043	0.132877	-0.066439	0.099658	1.12946	0.066439	0.033219
GENE181X	CCNY	CCNY|cyclin Y	1	-0.39218	0.008554	-0.649435	-0.252231	-0.16296	-0.28452	0.578018	0.057881	-0.093434	-0.194836	-0.197249	0.035589	0.132053	-0.384029	0.125904	0.10763	0.17794	0.241071	0.139833	-0.008554
GENE46X	GSTM1	GSTM1|glutathione S-transferase mu 1	1	-0.44846	-0.083048	-0.946749	-0.714215	0.249145	0.116267	0.44846	0.614557	0.01661	0.083048	-0.049829	-0.182706	-0.149487	-0.215925	-0.415241	-0.01661	0.382022	0.44846	0.348802	0.315583
GENE129X	GSTM3	GSTM3|glutathione S-transferase mu 3 (brain)	1	-0.46507	-0.232535	-0.996578	-0.664386	0.199316	0.099658	0.398631	0.597947	0.033219	0.166096	-0.199316	-0.298974	-0.033219	0.099658	-0.232535	-0.132877	0.199316	0.199316	0	0
GENE323X	CD84	CD84|CD84 molecule	1	0.356164	-0.441099	-1.45799	-0.540756	0.655138	-0.208564	0.854453	0.522261	-0.167762	-0.607195	-0.023971	0.023971	0.223287	-0.782521	-0.474318	-0.906168	0.920892	1.08699	0.688357	0.55548
GENE635X	PTPRC	PTPRC|protein tyrosine phosphatase, receptor type, C	1	-0.097164	0.098135	-0.694989	-0.205758	0.909208	-0.067073	0.350513	0.610387	-0.490278	-0.577786	-0.772906	0.010787	0.219006	-0.222726	-0.010787	-0.466038	0.101301	0.914726	0.15701	0.084022
GENE313X	MYOF	MYOF|myoferlin	1	-0.182706	0.01661	-0.315583	-0.348802	0.01661	0.083048	0.049829	-0.01661	0.149487	-0.083048	-0.415241	-0.116267	-0.44846	0.049829	-0.149487	-0.206185	0.093827	0.712624	0.06737	0.051315
GENE414X	EVI2B	EVI2B|ecotropic viral integration site 2B	1	-0.0051	0.561198	-0.146206	-0.129926	0.518897	-0.064254	0.393805	0.622088	0.26332	0.208072	-0.665137	-0.006654	0.012564	0.047515	-0.168544	-0.164018	-0.134202	0.630835	0.0051	-0.096405
GENE456X	ORAI2	ORAI2|ORAI calcium release-activated calcium modulator 2	1	-0.376303	0.299169	-0.179193	-0.480624	0.096467	-0.039317	-0.101907	-0.023093	0.365039	0.252757	-0.598854	0.023346	0.247223	-0.160305	-0.078419	0.081515	-0.321624	0.279368	0.023093	0.114352
GENE111X	MUC20	MUC20|mucin 20, cell surface associated	1	-0.09427	-0.950105	0.893989	1.43672	1.10716	1.07442	0.356304	-1.03323	-0.55227	1.57599	-0.245114	-2.81599	0.09427	0.315405	-0.447723	-0.620983	1.2647	0.869055	-0.178597	-0.210347
GENE210X	MT1X	MT1X|metallothionein 1X	1	0.729011	0.261057	-0.009032	-0.070534	0.591446	0.009032	-0.333366	-0.553027	0.034635	0.711207	0.154896	-0.626325	0.048329	0.320353	-0.165812	-0.420472	0.310051	-0.103695	-0.042272	-0.024857
GENE88X	LRRC14	LRRC14|leucine rich repeat containing 14	1	0.291795	0.46116	0.177136	0.176007	0.341599	0.446915	-0.703583	-0.493885	-0.055007	0.436886	-1.01518	-1.00109	0.315653	0.594268	-0.288253	-0.091792	0.025341	-0.025341	-0.672625	-0.569353
GENE299X	IQCF2	IQCF2|IQ motif containing F2	1	-0.333503	0.321081	-0.016697	-0.365189	0.331189	0.117532	-1.71366	-0.678853	-0.068905	0.783337	-0.157449	-1.01336	0.255427	-0.0362	0.101571	0.389106	0.124159	0.094883	-0.635352	0.016697
GENE134X	USP54	USP54|ubiquitin specific peptidase 54	1	-0.263394	-0.160768	0.036291	0.002828	0.321794	0.430154	-0.260693	-0.335029	-0.389362	-0.015119	-0.015877	-0.079866	-0.120394	0.012876	0.272995	0.126462	0.366229	0.188079	0.048017	-0.002828
GENE491X	ATP1A4	ATP1A4|ATPase, Na+/K+ transporting, alpha 4 polypeptide	1	-0.059611	-0.059611	0.273395	0.106485	-0.192488	0.139705	-0.168127	-0.591119	-0.524681	0.026392	-0.599133	-0.292146	-0.358585	-0.026392	0.799307	0.505117	0.202763	0.233832	0.213181	0.189012
GENE481X	FAM189A2	FAM189A2|family with sequence similarity 189, member A2	1	0.621016	-0.420437	0.285368	0.366527	0.494442	0.914905	-0.059391	-0.424384	-0.803454	-0.057851	0.230026	-0.331686	-0.450611	0.079791	1.15467	0.421355	0.057851	-0.234518	-0.331016	-0.224454
GENE18X	SNHG5	SNHG5|small nucleolar RNA host gene 5 (non-protein coding)	1	-0.538758	-0.80717	0.017626	0.2575	-0.520212	-0.561763	-0.638593	-0.717793	0.426469	0.555871	0.080477	0.207909	-0.017626	-0.332581	0.368318	0.554043	0.184543	0.297431	-0.60129	-0.699507
GENE24X	VSIG10L	VSIG10L|V-set and immunoglobulin domain containing 10 like	1	-0.658094	-1.27894	0.215925	0.348802	-0.614557	-0.01661	-1.51148	-0.813872	0.315583	0.182706	0.049829	-0.215925	0.596597	0.116267	0.614557	-0.348802	0.382022	0.01661	-0.049829	-0.083048
GENE498X	DYNLL1	DYNLL1|dynein, light chain, LC8-type 1	1	-0.284402	-0.443128	0.045346	-0.299806	-0.253628	-0.010653	-0.272747	0.010653	0.270274	0.015924	0.121443	-0.045487	0.377212	0.296742	0.153023	0.078565	0.107379	-0.172427	-0.091908	-0.15397
GENE151X	NPTX1	NPTX1|neuronal pentraxin I	1	-2.36326	-0.554009	0.580688	0.183219	-0.470002	-0.141883	-1.177	-0.641733	1.76732	0.954786	-0.041015	0.041015	0.134674	0.213518	-1.07458	-0.302299	1.08186	0.626986	-0.215806	0.053078
GENE520X	MOGAT3	MOGAT3|monoacylglycerol O-acyltransferase 3	1	-0.455073	-0.063657	-0.256606	-0.010391	0.010391	-0.113281	-0.606571	-0.466983	0.485448	0.270608	0.128677	0.427223	0.053209	-0.121102	-0.062845	-0.084935	0.548898	0.038617	0.070389	0.341955
GENE35X	FAM71E2	FAM71E2|family with sequence similarity 71, member E2	1	-0.40477	0.051089	0.078964	-0.226849	0.067773	-0.051089	-0.387154	-0.129323	0.195323	-0.061977	-0.115588	-0.191731	0.403496	-0.162851	-0.09848	0.071998	0.081863	0.129495	0.187253	0.067413
GENE430X	AVPI1	AVPI1|arginine vasopressin-induced 1	1	-0.39678	-0.182367	0.6119	-0.057219	-0.231161	-0.084295	-0.557712	-0.608841	0.215006	-0.06763	0.335346	0.173443	0.750769	-0.055669	0.051733	0.26863	0.085314	-0.051733	0.055982	0.085408
GENE450X	SGSM3	SGSM3|small G protein signaling modulator 3	1	-0.173195	-0.154356	0.142193	-0.190115	0.132295	-0.057144	-0.426376	-0.105684	0.104522	0.082379	-0.11504	-0.070984	0.071957	0.068173	0.121787	0.150761	0.057144	-0.119141	0.479299	-0.0918
GENE1X	RPS26	RPS26|ribosomal protein S26	1	-0.00399	-0.043794	-1.10294	-1.13048	0.681448	0.632085	-1.03642	-1.07746	0.543982	0.226873	-0.051588	0.081384	0.00399	-1.24231	0.143694	0.449776	0.168599	0.357945	-0.983758	-0.986172
GENE584X	RIMS3	RIMS3|regulating synaptic membrane exocytosis 3	1	0.066638	-0.257819	-0.061241	-0.414948	0.052024	0.202326	-0.328252	-0.571077	0.505892	0.387177	-0.010673	0.099304	0.297364	0.237374	0.161132	-0.147009	-0.097362	0.010673	-0.223816	-0.333511
GENE294X	HARS	HARS|histidyl-tRNA synthetase	1	0.116267	-0.116267	-0.049829	-0.249145	-0.049829	0.049829	-0.149487	-0.382022	-0.01661	0.116267	-0.01661	-0.049829	0.049829	-0.046436	0.01661	0.083048	0.315583	0.182706	0.049829	0.049829
GENE309X	SH3GLB2	SH3GLB2|SH3-domain GRB2-like endophilin B2	1	0.07653	-0.411866	0.185176	-0.737204	0.069595	-0.043908	-0.659739	-0.900567	0.029133	0.061117	-0.141942	-0.418314	0.219137	0.101617	-0.029133	-0.362725	0.524832	0.426851	0.123232	-0.52928
GENE336X	ZBTB7A	ZBTB7A|zinc finger and BTB domain containing 7A	1	0.083048	-0.680995	-0.01661	-0.813872	0.315583	-0.215925	-0.614557	-0.647776	0.083048	-0.282364	0.01661	-0.614557	0.382022	-0.083048	0.282364	-0.48168	0.315583	0.049829	0.249145	0.282364
GENE409X	NAP1L4	NAP1L4|nucleosome assembly protein 1-like 4	1	0.063058	-0.261411	0.192234	-0.324937	-0.189449	-0.128732	-0.159193	-0.29976	0.099426	0.015287	-0.167181	-0.171192	0.096881	0.044119	0.244337	0.283355	0.032599	-0.180127	-0.005071	0.005071
GENE110X	IKBKG	IKBKG|inhibitor of kappa light polypeptide gene enhancer in B-cells, kinase gamma	1	0.249145	0.134227	0.302614	-0.049829	0.215925	0.315583	0.143547	-8.38949	0.01661	0.282364	-0.01661	-0.315583	0.049829	0.27297	-0.030033	-0.050728	-0.215925	-0.51546	-0.01661	-0.049829
GENE227X	C5orf58	C5orf58|chromosome 5 open reading frame 58	1	0.170037	0.43051	0.460612	0.396421	-0.167312	-0.291182	-2.20911	-1.39353	-0.064783	0.166322	0.188528	-0.146068	0.084192	0.005069	-0.394584	0.196664	-0.200416	0.106123	-0.005069	-0.174902
GENE455X	ANG	ANG|angiogenin, ribonuclease, RNase A family, 5	1	-0.265754	-0.099658	0	0	0.132877	0.166096	-1.22911	-1.29555	0.033219	0.046098	0.132877	-0.033219	-0.099658	-0.099658	-0.166096	-0.132877	0.166096	0.232535	0.564728	0.498289
GENE398X	RNASE4	RNASE4|ribonuclease, RNase A family, 4	1	0.118235	0.223285	0.184673	0.085015	-0.070541	0.018577	-1.1819	-1.0293	-0.028228	-0.142708	0.628936	0.58368	0.006082	-0.413274	-0.006082	0.01487	-0.081081	-0.207421	0.051796	-0.081081
GENE443X	PSORS1C1	PSORS1C1|psoriasis susceptibility 1 candidate 1	1	0.402102	0.20854	0.535693	0.050221	0.251237	0.538159	-3.42312	-3.46263	-0.050221	0.582818	0.769795	0.60194	-1.75422	-1.81296	0.308868	-0.759972	-1.80544	-2.12883	-0.219221	-0.212286
GENE107X	MCM9	MCM9|minichromosome maintenance complex component 9	1	0.028506	-0.278871	0.282723	-0.188757	-0.328149	-0.028506	0.028546	-0.421523	1.18331	-0.404358	0.255768	-0.873464	0.447091	-0.138032	-0.159913	-0.115394	0.39453	0.532861	0.127973	0.11283
GENE71X	ALX3	ALX3|ALX homeobox 3	1	0.102475	-0.050455	0.085545	0.370715	-0.279565	1.64654	0.008126	-0.045275	1.05733	-0.494757	0.111957	-0.008126	0.430845	-0.141474	-0.184022	-0.111299	-0.252692	-0.014633	0.055138	0.946237
GENE370X	FEM1A	FEM1A|fem-1 homolog a (C. elegans)	1	-0.336341	-0.536532	-0.097305	0.049747	-0.701233	0.676939	-0.218913	-0.681099	0.230749	-0.007815	0.287896	-0.082287	0.401704	0.007815	-0.322914	-0.211087	0.187224	0.43144	0.009272	0.971121
GENE92X	OAS3	OAS3|2'-5'-oligoadenylate synthetase 3, 100kDa	1	0.671026	-0.139517	0.139517	-0.325553	0.372052	0.969999	0.205956	0.176196	0.239175	-0.757403	-0.330839	-0.292333	0.206657	-0.159456	-0.255286	-0.558088	-0.425211	2.06894	0.608638	-0.225555
GENE175X	SCARA5	SCARA5|scavenger receptor class A, member 5 (putative)	1	-0.218729	-0.202321	-0.103596	0.315196	0.055839	0.580099	-0.24303	0.079606	-0.440488	-0.530543	0.359498	-0.003489	0.028968	0.003489	0.03063	-0.40396	0.166785	1.24873	-0.216817	-0.458248
GENE162X	UTRN	UTRN|utrophin	1	-0.001477	-0.203319	-0.336196	0.257845	0.511814	0.050051	-0.210304	0.181244	-0.037223	0.068151	-0.236538	-0.203319	0.223071	-0.011523	-0.10644	-0.367764	0.544807	1.41144	0.001477	0.060323
GENE433X	FAM21C	FAM21C|family with sequence similarity 21, member C	1	-0.250852	-0.626065	-0.304874	-0.067156	0.594797	0.328807	0.405679	0.422059	0.058974	0.029647	-0.029647	-0.194143	0.191553	0.626348	-0.058615	-0.347509	0.510251	1.39659	-0.295475	-0.159381
GENE22X	HSPBP1	HSPBP1|HSPA (heat shock 70kDa) binding protein, cytoplasmic cochaperone 1	1	-0.053452	0.209888	-0.017285	-0.118411	0.148412	0.135447	-0.151602	0.060937	0.00254	-0.048983	-0.062463	-0.267443	0.063592	0.168779	-0.00254	-0.040272	0.120387	0.192263	0.01514	-0.005209
GENE346X	FAM60A	FAM60A|family with sequence similarity 60, member A	1	-0.050948	0.248905	-0.236931	-0.343598	0.278851	0.182954	-0.039667	0.134514	-0.48747	0.083037	-0.438474	-0.509705	-0.024052	0.024052	0.234418	0.124352	0.42887	0.6028	-0.15906	-0.091409
GENE113X	MT1M	MT1M|metallothionein 1M	1	-0.182003	0.13524	-0.505604	0.0168	-0.086279	-0.312874	0.045965	0.22675	-0.201551	-0.07011	-0.503935	-0.84791	0.557881	0.160671	0.140819	-0.187075	0.155938	0.544979	0.037924	-0.0168
GENE598X	TYW1	TYW1|tRNA-yW synthesizing protein 1 homolog (S. cerevisiae)	1	-0.1677	0.121229	-0.25686	-0.240695	-0.118853	0.019003	-0.302407	0.089923	-0.182864	-0.505663	-0.547528	-0.455862	0.11496	0.123607	0.48772	0.16759	0.037828	0.921234	0.186923	-0.019003
GENE257X	SLC39A14	SLC39A14|solute carrier family 39 (zinc transporter), member 14	1	-0.097587	-0.441209	0.038414	-0.125344	0.328625	0.276823	0.125178	0.00927	-0.211574	-0.009121	-0.308447	-0.269613	-0.152411	-0.16188	0.055933	-0.267193	0.201753	0.223794	0.07617	0.009121
GENE418X	CDT1	CDT1|chromatin licensing and DNA replication factor 1	1	-0.415241	-0.415241	0.01661	-0.149487	0.182706	0.182706	0.182706	-0.01661	-0.182706	-0.116099	-0.215925	-0.415241	0.348802	0.116267	-0.116267	-0.01661	0.415241	0.116267	0.049829	0.049829
GENE36X	SOD2	SOD2|superoxide dismutase 2, mitochondrial	1	0.199316	0.232535	0.033219	-0.033219	-0.398631	-0.664386	0.332193	-0.365412	-0.033219	-0.066439	-0.232535	-0.066439	-0.166096	-0.166096	0.033219	0.597947	0.265754	1.12946	0.398631	0.398631
GENE68X	DDX3Y	DDX3Y|DEAD (Asp-Glu-Ala-Asp) box polypeptide 3, Y-linked	1	-0.79237	1.35182	-0.120413	-0.646838	-1.20223	-2.43013	-0.677665	-1.01758	0.263566	-0.147233	0.120413	-0.140979	1.7517	-0.273903	1.44764	1.5593	1.56472	2.14192	1.48092	1.44503
GENE365X	PHAX	PHAX|phosphorylated adaptor for RNA export	1	-0.034116	0.23487	0.017806	-0.02806	-0.198129	-0.469258	-0.276142	-0.490358	0.082802	-0.143332	0.051855	-0.017806	0.215451	-0.108584	-0.077676	0.275336	0.279335	0.186237	0.112777	0.098817
GENE156X	HMGB3P1	HMGB3P1|high mobility group box 3 pseudogene 1	1	-0.485282	0.260222	-0.383451	-0.089739	-0.684746	-0.688664	0.012163	-0.467923	0.093416	0.217693	-0.434927	-0.012163	-0.072819	-0.556573	0.256676	0.409259	0.347504	0.38507	0.041443	0.037321
GENE438X	AP3M1	AP3M1|adaptor-related protein complex 3, mu 1 subunit	1	-0.242265	0.39895	-0.209045	-0.247879	-0.607677	-0.740554	-0.053708	-0.408361	0.159832	-0.071812	-0.00973	0.089928	0.019246	-0.606359	0.00973	0.363309	0.256025	0.355682	0.20176	0.079183
GENE341X	ADAM17	ADAM17|ADAM metallopeptidase domain 17	1	-0.02736	-0.02736	0.039078	-0.251002	-0.226676	-0.264198	-0.074531	-0.093799	0.262976	-0.001961	-0.054405	-0.127018	0.222212	0.112646	0.001961	0.138109	0.603806	0.40449	0.148177	0.138736
GENE459X	LDLR	LDLR|low density lipoprotein receptor	1	-0.099658	-0.132877	0.132877	0.033219	-0.365412	-0.664386	-0.066439	0.199316	0.265754	-0.033219	-0.398631	-0.398631	0.099658	-0.048202	-0.166096	0.199316	0.46507	0.298974	0.332193	0.298974
GENE310X	CDC7	CDC7|cell division cycle 7 homolog (S. cerevisiae)	1	0.033219	1.06302	0.298974	-0.066439	-0.398631	-0.854887	-0.664386	-0.564728	0.232535	0.033219	-0.996578	-0.664386	0.066439	0.184187	-0.531508	0.365412	0.697605	0.431851	-0.033219	-0.033219
GENE632X	MTRF1L	MTRF1L|mitochondrial translational release factor 1-like	1	0.263362	0.312717	0.167216	0.216587	-0.643063	-0.739713	0.023774	-0.289375	-0.027029	-0.509138	-0.2186	-0.28661	0.177142	-0.187267	-0.22835	-0.023774	0.345797	0.306434	0.095942	0.25055
GENE400X	ALG1	ALG1|asparagine-linked glycosylation 1, beta-1,4-mannosyltransferase homolog (S. cerevisiae)	1	-0.186855	0.098156	-0.03194	0.000464	-0.116297	-0.127842	-0.104806	0.039047	-0.000464	-0.08876	-0.188713	-0.176585	-0.137848	0.08577	0.201634	0.12447	0.048412	0.029355	0.134074	0.1372
GENE52X	CACNA2D1	CACNA2D1|calcium channel, voltage-dependent, alpha 2/delta subunit 1	1	-0.226376	-0.65775	0.498659	0.290126	-0.63995	0.622424	0.071609	-0.182429	-0.128963	-0.763838	-0.467364	0.194244	-0.236209	-0.071609	0.094568	-0.620786	0.963516	1.51073	0.370994	0.553166
GENE246X	DCLK1	DCLK1|doublecortin-like kinase 1	1	0.268623	-0.661517	-0.06357	0.174272	0.042798	-0.528639	-0.06357	-0.002869	-0.06357	-0.03035	-0.296105	-0.03035	0.235404	0.102527	0.335062	-0.428982	1.08885	1.20389	0.173054	0.002869
GENE387X	CCDC6	CCDC6|coiled-coil domain containing 6	1	-0.365412	-0.265754	-0.166096	-0.033219	-0.232535	-0.099658	0	-0.265754	0.033219	0	-0.132877	0.033219	0.265754	0.132877	0	0.033219	0.612554	1.25827	0.399304	0.446871
GENE532X	ZFAND5	ZFAND5|zinc finger, AN1-type domain 5	1	-0.00225	-0.325611	0.033083	-0.016039	0.036891	-0.138878	-0.168251	-0.239196	0.008355	-0.211628	-0.026711	0.065786	-0.035856	-0.237707	0.035299	0.00225	0.625843	1.34579	0.14724	0.106425
GENE131X	DIAPH2	DIAPH2|diaphanous homolog 2 (Drosophila)	1	0.176734	-0.011329	-0.007791	0.019181	0.112125	-0.257634	-0.176161	-0.322586	0.02591	0.030694	-0.143377	-0.336979	0.5607	-0.398737	0.157471	-0.036216	0.353236	0.703042	0.007791	-0.032947
GENE479X	TRPM5	TRPM5|transient receptor potential cation channel, subfamily M, member 5	1	-0.070124	0.095063	-0.345667	-0.22768	0.293672	-0.199807	-0.136402	-0.617645	-0.491453	0.039887	-0.050616	-0.039887	0.137431	-0.481213	0.293342	0.099317	0.632146	1.15128	0.350912	0.608415
GENE123X	GTF3C5	GTF3C5|general transcription factor IIIC, polypeptide 5, 63kDa	1	-0.167012	-0.135663	0.974752	-0.441924	0.651317	-0.05125	-0.178659	0.022439	0.357334	-0.041431	0.197601	0.798282	-0.274154	-0.025671	-0.11782	-0.022439	0.919516	1.5891	1.12299	1.0781
GENE127X	VASN	VASN|vasorin	1	-0.352415	-0.061674	0.154391	0.61947	-0.282877	0.461984	0.18709	0.030078	-0.195014	-0.135958	0.046302	-0.33106	-0.030078	-0.262068	-0.068898	-0.27587	0.997763	1.3277	0.990638	0.918904
GENE61X	SAV1	SAV1|salvador homolog 1 (Drosophila)	1	0.145289	-0.130099	-0.071517	0.222245	-0.041611	-0.034085	0.038106	0.023775	-0.403515	-0.088139	0.063039	-0.00367	0.00367	-0.304147	-0.352446	-0.240616	0.704541	1.25171	1.42299	1.50762
GENE326X	FAM71E1	FAM71E1|family with sequence similarity 71, member E1	1	-0.499086	-0.42968	-0.332866	0.127588	-0.149248	-0.155145	-0.38735	-0.53952	0.206396	-0.150971	0.458916	0.242616	0.024416	-0.389344	0.048141	-0.024416	1.95175	2.95162	2.52282	2.59342
GENE476X	APOH	APOH|apolipoprotein H (beta-2-glycoprotein I)	1	-0.066439	0.996578	-0.199316	0.099658	0	0.298974	-0.199316	-0.066439	-0.298974	-0.033219	0.033219	-0.066439	0.066439	0	-1.19589	0	1.92672	1.95994	1.52809	1.69418
GENE356X	ARHGEF10	ARHGEF10|Rho guanine nucleotide exchange factor (GEF) 10	1	-0.124359	0.091731	-0.17427	0.075404	-0.121636	0.03766	0.196506	0.192692	-0.421988	-0.086949	0.068634	-0.251659	-0.03766	-0.099508	-0.372043	-0.297313	0.161408	0.94219	0.651737	0.887832
GENE170X	PLK3	PLK3|polo-like kinase 3	1	-0.282364	0.096132	0.01661	-0.614557	-0.282364	-0.083048	-0.469132	-0.348802	0.049829	0.01661	-0.083048	-0.01661	0.215925	-0.382022	-0.182706	0.049829	0.714215	0.91353	0.747434	0.780653
GENE240X	CBLL1	CBLL1|Cas-Br-M (murine) ecotropic retroviral transforming sequence-like 1	1	-0.135804	0.371873	-0.133922	-0.323566	-0.134745	0.023682	-0.527682	0.1542	-0.023682	-0.066402	-0.304118	-0.32647	0.385424	0.074444	-0.208581	0.405835	0.483465	0.709224	0.564503	0.924166
GENE291X	EIF3C	EIF3C|eukaryotic translation initiation factor 3, subunit C	1	-0.597077	-0.010432	-0.959164	-1.10752	-0.360219	-0.590102	0.069548	0.048398	0.379446	-0.227357	-1.14879	-0.597544	0.18257	0.010432	-0.090148	0.582198	1.42291	2.1516	1.10149	1.03472
GENE3X	EXOSC6	EXOSC6|exosome component 6	1	-0.104249	0.019081	-0.221485	-0.374597	-0.036521	0.076977	-0.019081	-0.203426	-0.560969	0.139774	-0.649636	-0.993075	0.253254	0.061001	-0.063523	0.042096	1.40113	1.58708	1.83544	1.90961
GENE454X	TMOD3	TMOD3|tropomodulin 3 (ubiquitous)	1	-0.108275	0.491209	-0.138382	-0.348726	-0.422603	-0.393516	0.163623	-0.190255	0.004678	-0.267453	-0.371716	-0.06436	0.035966	-0.004678	0.403209	0.495227	1.78987	2.30453	1.53886	1.51578
GENE506X	CDC37	CDC37|cell division cycle 37 homolog (S. cerevisiae)	1	0.149487	-0.149487	0.120188	-0.182706	0.01661	-0.01661	-0.01661	0.100371	0.116267	0.083048	-0.348802	-0.01661	-0.049829	-0.01661	-0.149487	-0.044829	0.614557	0.614557	0.48168	0.548118
GENE502X	CDC14B	CDC14B|CDC14 cell division cycle 14 homolog B (S. cerevisiae)	1	-0.014326	0.660945	-0.350189	-0.168787	0.434278	-0.043351	-0.059796	-0.04908	0.178347	-0.29127	-0.029739	-0.65266	0.206033	0.014326	-0.154808	0.525815	0.613617	1.04651	0.550551	0.496874
GENE383X	PTOV1	PTOV1|prostate tumor overexpressed 1	1	0.004447	0.077697	0.073965	-0.115447	-0.004447	0.076327	-0.196381	0.110044	-0.224188	-0.20249	-0.092474	0.067391	-0.20368	-0.151014	-0.043825	-0.120191	0.269845	0.266956	0.118325	0.262296
GENE340X	OSR2	OSR2|odd-skipped related 2 (Drosophila)	1	-0.959583	-0.638033	-0.624255	0.029226	0.237361	0.773779	0.464997	0.84858	-0.683799	-0.029226	-0.250195	-0.191192	-0.059239	0.051912	-0.437269	-0.98989	1.5343	2.34489	0.999985	1.0642
GENE586X	GTPBP6	GTPBP6|GTP binding protein 6 (putative)	1	0.003461	0.146367	-0.053052	-0.033816	0.149075	0.207191	-0.003461	0.164378	-0.211911	-0.06372	-0.127194	0.021222	-0.017365	-0.069223	-0.070048	-0.182165	0.440973	0.269233	0.375801	0.155652
GENE394X	ZSCAN2	ZSCAN2|zinc finger and SCAN domain containing 2	1	0.054582	0.316975	-0.208971	-0.045753	0.335772	0.459723	-0.446037	-0.007621	-0.730005	-0.151662	-0.089084	-0.32594	0.007621	0.385875	-0.257733	-0.452066	0.649145	0.965259	0.700676	0.756425
GENE642X	ANP32A-IT1	ANP32A-IT1|ANP32A intronic transcript 1 (non-protein coding)	1	0.024755	0.087419	-0.095383	-0.206963	0.148795	0.258863	-0.131232	-0.009429	-0.906565	-0.127835	-0.4103	-0.518655	0.009429	0.272264	-0.348135	-0.432219	0.319162	0.471097	0.350301	0.324503
GENE496X	SMAP1	SMAP1|small ArfGAP 1	1	0.331976	-0.007531	0.371036	-0.050584	0.215687	0.447686	0.007531	-1.12614	-0.352046	-0.049531	0.457061	-0.381351	-0.621704	-0.107329	-0.102482	-0.030245	0.686454	0.700428	1.13033	0.887764
GENE30X	UBE2V1	UBE2V1|ubiquitin-conjugating enzyme E2 variant 1	1	-0.332193	-0.195418	0.066439	-0.099658	-0.033219	-0.066439	-0.265754	-0.265754	0.166096	-0.066439	-0.085682	-0.166096	0.082642	0.099658	0.132877	0.132877	0.033219	0.578942	0.199316	0.166096
GENE125X	UBL3	UBL3|ubiquitin-like 3	1	-1.59519	-0.803317	-0.070482	-0.400052	-0.878093	-0.430697	-0.573441	-0.576091	0.919903	0.080753	0.032014	-0.032014	0.758688	-0.520415	0.247089	0.307965	1.08528	1.74334	0.47015	0.482175
GENE164X	IRX5	IRX5|iroquois homeobox 5	1	-0.686477	-0.654527	-0.282661	-0.07157	-0.195171	0.189566	-0.252819	-0.148967	-0.297961	0.093882	-0.027704	0.064948	0.027704	0.142351	0.304293	-0.24082	0.447588	0.452579	0.342465	0.173106
GENE202X	SRD5A3	SRD5A3|steroid 5 alpha-reductase 3	1	-1.2545	-0.347061	-0.804569	-0.590449	0.024508	-0.011885	-0.140205	-0.2053	0.011885	-0.197091	-0.249723	0.043508	0.213327	0.635372	-0.218226	0.148569	0.612989	1.05852	0.075197	0.367719
GENE254X	AHNAK	AHNAK|AHNAK nucleoprotein	1	-0.581337	-0.747434	-0.44846	-0.116267	-0.514899	0.116267	0.049829	-0.415241	-0.083048	-0.083048	0.01661	0.083048	0.514899	0.614557	-0.083048	-0.01661	0.321713	1.30762	0.049829	0.01661
GENE96X	MFSD5	MFSD5|major facilitator superfamily domain containing 5	1	-0.85084	-1.04064	-0.172791	-0.325193	-0.841469	-0.455815	-0.466217	-0.746399	0.188232	-0.028335	0.028335	0.361106	0.171548	-0.15987	0.205677	0.369508	0.793057	0.500649	0.864256	1.17962
GENE138X	OR7E91P	OR7E91P|olfactory receptor, family 7, subfamily E, member 91 pseudogene	1	-0.722084	-0.833096	-0.53748	-1.12442	-0.669419	-0.549014	-0.437499	-0.613015	0.0842	0.200033	-0.02707	0.738145	0.02707	-0.123894	0.63044	0.540001	0.5272	0.267385	0.912012	1.03702
GENE81X	SMPDL3A	SMPDL3A|sphingomyelin phosphodiesterase, acid-like 3A	1	-1.14484	-1.33393	-0.878836	-0.850821	-0.557763	-0.497278	-0.575526	-0.783148	-0.104902	0.015555	-0.015555	0.189532	0.129563	0.201513	0.08848	0.219309	0.3805	0.152812	0.565963	0.647322
GENE89X	SLPI	SLPI|secretory leukocyte peptidase inhibitor	1	-1.46165	-1.26233	-1.29555	-0.963359	-1.39521	-0.664386	-1.09624	-1.22911	-0.033219	-0.431851	0.332193	0.099658	0.664386	0.033219	0.498289	0.099658	0.863701	0.797263	0.730824	0.697605
GENE373X	EMB	EMB|embigin	1	-1.52679	-1.04526	-1.10559	-1.27465	-0.662119	-0.310349	-0.901484	-1.29226	0.661015	-0.432899	0.757972	0.734049	0.929298	0.040397	-0.040397	0.056036	1.37097	1.08364	0.920424	0.927485
GENE435X	SERPINB2	SERPINB2|serpin peptidase inhibitor, clade B (ovalbumin), member 2	1	-1.97655	-0.680995	-1.11285	-1.17928	-1.14606	-0.249145	-0.847092	-1.24572	0.48168	-0.116267	0.514899	0.581337	-0.182706	0.116267	0.116267	0.382022	1.67757	0.747434	1.31216	1.24572
GENE428X	CNFN	CNFN|cornifelin	1	-1.45698	-1.70325	-0.361876	-1.02899	-0.396517	0.331015	-1.56405	-1.95822	0.360724	-0.332499	0.138332	-0.024034	1.03542	0.49491	-0.079477	0.024034	0.625624	0.749043	0.364817	0.172247
GENE499X	LYPD3	LYPD3|LY6/PLAUR domain containing 3	1	-2.15647	-2.86837	-0.307589	-0.822417	-0.986442	-0.236105	-1.1803	-1.73532	0.246212	-0.01326	0.183374	0.154583	0.721115	0.321178	0.375192	0.082222	0.088145	0.01326	0.041133	-0.050468
GENE612X	LRBA	LRBA|LPS-responsive vesicle trafficking, beach and anchor containing	1	-0.632718	-0.514554	-0.202788	-0.256324	-0.471938	-0.022846	-0.323114	-0.726885	0.168938	0.070319	0.173476	-0.111435	0.25916	0.022846	0.190003	0.42697	0.28758	-0.169365	0.280817	0.298529
GENE235X	NUB1	NUB1|negative regulator of ubiquitin-like proteins 1	1	-0.008319	-0.233589	-0.107977	-0.207635	-0.074758	0.008319	-0.274074	-0.373732	0.290654	0.04495	-0.041539	-0.074758	0.224216	0.058119	0.290654	-0.107977	0.0249	0.058119	0.45675	0.48997
GENE20X	MAP6D1	MAP6D1|MAP6 domain containing 1	1	-0.305361	-0.23833	-0.36004	-0.561802	-0.175846	0.023677	-0.176868	-0.324972	-0.015415	0.355372	-0.513774	-0.112819	0.681615	0.015415	0.140952	0.219909	0.698972	0.36271	0.976178	0.75673
GENE221X	DNM2	DNM2|dynamin 2	1	-0.166096	-0.298974	-0.033219	-0.365412	-0.099658	0.099658	-0.298974	-0.332193	-0.066439	0.232535	-0.199316	-0.127206	0.298974	0.288571	0.033219	0.033219	0.232535	0.099658	0.531508	0.564728
GENE560X	KLHL18	KLHL18|kelch-like 18 (Drosophila)	1	-0.37126	-0.542595	-0.138483	-0.480236	-0.261454	0.128508	-0.330802	-0.321795	0.359439	-0.016044	-0.13828	0.190632	0.412479	0.083177	0.016044	0.100026	0.567074	-0.047116	0.632518	0.507143
GENE325X	TUBB4B	TUBB4B|tubulin, beta 4B class IVb	1	-0.680995	-0.714215	-0.249145	-0.48168	-0.348802	-0.249145	-0.415241	-0.614557	0.249145	0.149487	-0.315583	-0.01661	0.249145	0.01661	0.282364	0.249145	1.01319	0.880311	1.01319	1.01319
GENE407X	CEBPD	CEBPD|CCAAT/enhancer binding protein (C/EBP), delta	1	-0.709806	-0.81553	0.124252	-0.260309	-0.100025	-0.329288	-0.978466	-0.642749	0.100025	0.272021	-0.788559	-0.573733	0.324698	0.103981	0.341126	-0.104939	1.34949	1.45107	1.20559	1.23782
GENE404X	GPSM1	GPSM1|G-protein signaling modulator 1	1	-0.394385	-0.438119	0.005882	-0.076321	-0.005882	0.233963	-0.445354	-0.298123	0.107552	-0.017856	-0.392623	-0.337485	0.156795	0.123079	0.070467	-0.103879	0.329043	0.38127	0.495744	0.525405
GENE484X	AMZ2	AMZ2|archaelysin family metallopeptidase 2	1	-0.157951	-0.239546	0.003066	-0.151839	0.018474	-0.032133	-0.096483	-0.104401	0.062357	-0.061116	-0.242078	-0.000331	0.260878	-0.015591	0.000331	0.125343	0.11582	0.154776	0.137965	0.125161
GENE446X	TUBA4A	TUBA4A|tubulin, alpha 4a	1	-0.714215	-0.548118	-0.083048	-0.647776	-0.01661	0.01661	-0.382022	-0.182706	0.29619	0.282364	-0.249145	0.01661	0.282364	0.44846	-0.083048	-0.348802	0.44846	0.249145	0.249145	0.282364
GENE0X	SAMD10	SAMD10|sterile alpha motif domain containing 10	1	-0.37649	-0.360441	0.074107	-0.082521	-0.06424	0.075078	-0.262228	-0.473021	-0.008342	-0.148097	0.287008	0.008944	0.008342	0.264417	-0.110464	-0.109041	0.114105	0.043707	1.12165	1.13888
GENE615X	FGGY	FGGY|FGGY carbohydrate kinase domain containing	1	-0.232535	-0.564728	0.033219	0.033219	-0.199316	-0.132877	-0.298974	-0.520684	-0.232535	0	-0.431851	-0.199316	0.099658	0.110599	0.033219	0	0.365412	0.099658	1.09624	1.16267
GENE298X	TNFRSF18	TNFRSF18|tumor necrosis factor receptor superfamily, member 18	1	-0.215925	-0.415241	-0.382022	-0.714215	0.049829	0.083048	0.182706	-0.083048	-0.049829	0.348802	-0.415241	-0.415241	0.500417	0.44846	-0.44846	-0.548118	0.581337	0.149487	1.34538	1.34538
GENE324X	PRKD2	PRKD2|protein kinase D2	1	-0.083048	-0.382022	0.049829	-0.382022	-0.116267	0.049829	0.01661	-0.049829	0.116267	-0.01661	-0.415241	-0.182706	-0.049829	0.182706	0.049829	-0.382022	0.548118	0.282364	0.813872	0.714215
GENE601X	CEP104	CEP104|centrosomal protein 104kDa	1	-0.048003	0.021659	-0.141122	-0.18315	-0.021659	0.080333	-0.144965	-0.100907	-0.227101	0.070444	-0.158295	-0.116697	0.346468	0.386742	0.152078	-0.170158	0.182467	0.252493	0.671628	0.730638
GENE145X	NOSIP	NOSIP|nitric oxide synthase interacting protein	1	-0.280807	0.054855	-0.220651	-0.07971	-0.142714	0.012916	-0.148347	0.132744	0.152237	-0.012916	-0.216258	-0.155677	0.2364	0.19424	-0.099025	-0.071779	0.302668	0.017341	0.489929	0.556378
GENE636X	MKRN1	MKRN1|makorin ring finger protein 1	1	-0.16331	-0.013158	-0.17739	-0.088517	-0.103276	0.150822	-0.050354	-0.112922	0.074207	-0.155528	-0.017631	0.031217	0.089313	0.270137	-0.020017	0.160382	0.343351	0.013158	0.44505	0.441644
GENE547X	TPRA1	TPRA1|transmembrane protein, adipocyte asscociated 1	1	-0.018495	-0.066917	-0.047605	-0.208478	-0.14805	0.181849	-0.434339	-0.155559	-0.136916	-0.132927	0.357028	0.018495	0.248132	0.194176	-0.068891	0.031979	0.406203	0.273046	0.670282	0.629675
GENE360X	RPS18	RPS18|ribosomal protein S18	1	-0.279333	-0.373954	-0.195228	0.000166	-0.117129	-0.187262	-0.114015	-0.209345	-0.099959	-0.000166	-0.002208	0.041463	0.29771	0.335766	0.079971	0.026755	0.107476	0.081939	0.397742	0.373829
GENE493X	FAM110C	FAM110C|family with sequence similarity 110, member C	1	-0.932577	-0.812075	-0.106287	-0.193716	-0.397545	0.116475	-0.472238	-0.297432	0.311535	-0.482821	-0.00395	0.225854	0.94812	1.42056	0.00395	0.079212	0.07411	-0.267959	0.859937	0.787897
GENE575X	CAST	CAST|calpastatin	1	-0.26499	-0.249145	-0.083048	0.149487	-0.116267	0.01661	-0.01661	-0.315583	0.01661	-0.079671	-0.44846	0.083048	0.293278	0.315583	-0.149487	-0.182706	0.249145	0.382022	0.315583	0.282364
GENE31X	NAPRT1	NAPRT1|nicotinate phosphoribosyltransferase domain containing 1	1	0.102932	0.0036	-0.147947	-0.422184	-0.409588	-0.342492	-0.687735	-0.196045	0.340875	-0.0036	0.492949	0.599488	0.251414	0.803534	-0.729955	-0.910045	1.35028	0.642439	-0.111798	0.158648
GENE173X	STX7	STX7|syntaxin 7	1	0.250893	-0.347054	-0.147738	-0.051577	-0.214177	-0.446712	-0.446712	-0.147738	0.250893	-0.0813	0.306684	0.151235	0.250893	0.051577	-0.147738	-0.322082	0.317332	0.317332	0.507142	0.583086
GENE593X	CUX1	CUX1|cut-like homeobox 1	1	-0.325541	-0.869947	-0.175658	-0.701818	-0.257498	-0.47158	-0.931578	-0.244302	0.637057	0.005309	0.570405	-0.005309	0.457456	0.02773	0.112734	-1.06738	1.19109	0.823701	0.733879	0.919747
GENE472X	AADAC	AADAC|arylacetamide deacetylase (esterase)	1	-0.858464	-2.68552	-0.360175	-0.326956	-0.061201	-0.44534	-1.98813	-0.924903	0.868938	-1.15744	0.171334	0.968596	0.641474	0.204553	0.061201	-1.58929	2.03161	1.56654	0.338562	0.328629
GENE535X	PTAFR	PTAFR|platelet-activating factor receptor	1	-0.730824	-1.06534	0.099658	-0.365412	-0.033219	-0.365412	-0.631166	-0.431851	0.398631	0.033219	-0.099658	0.099658	0.199316	0.099658	-0.232535	-0.830482	0.730824	0.896921	0.332193	0.564728
GENE595X	SH3RF2	SH3RF2|SH3 domain containing ring finger 2	1	-0.393774	-1.51721	0.007315	-0.201132	-0.112224	-0.007315	-0.346377	-0.666021	0.295162	0.283701	-0.302944	0.111397	0.184461	0.628874	-0.10099	-1.45661	0.788368	1.09187	0.988554	0.90029
GENE44X	SMARCA4	SMARCA4|SWI/SNF related, matrix associated, actin dependent regulator of chromatin, subfamily a, member 4	1	-0.029576	0.161771	0.062114	-0.037544	-0.037544	0.128552	-0.091322	-0.203641	-0.23686	0.028894	-0.336518	-0.256567	-0.103983	0.028894	0.131306	-0.028894	0.106649	0.028894	0.449342	0.427526
GENE196X	PRR7	PRR7|proline rich 7 (synaptic)	1	-0.113876	0.088587	0.189388	-0.290042	0.024099	-0.024099	-0.103299	0.169875	-0.326251	0.158995	-0.53584	-1.09355	0.215791	0.31509	-0.231645	-0.615457	0.209294	-0.107882	0.71455	0.748664
GENE237X	ATOH8	ATOH8|atonal homolog 8 (Drosophila)	1	0.136255	-0.10289	0.044282	0.086485	-0.014293	0.028927	-0.226981	0.132365	-0.185254	0.121879	-0.214053	-0.477397	-0.118039	-0.027853	0.028325	-0.198127	-0.06646	0.014293	0.468475	0.382628
GENE318X	NFYC	NFYC|nuclear transcription factor Y, gamma	1	0.072743	-0.023379	0.053945	-0.271615	0.333966	0.117047	-0.219923	-0.141822	-0.169598	-0.105799	-0.072299	-0.304834	-0.083459	0.169201	0.198973	0.188307	0.018715	-0.018715	0.370519	0.35775
GENE78X	MT1A	MT1A|metallothionein 1A	1	0.049829	-0.121231	-0.116267	-0.246735	0.049829	-0.282364	-0.01661	-0.415241	0.01661	0.215925	-0.415241	-0.610575	0.116267	-0.116267	0.184265	-0.149487	0.268501	0.18492	0.215925	0.149487
GENE285X	MT1H	MT1H|metallothionein 1H	1	0.230254	0.218396	-0.162123	-0.317767	0.135177	-0.37928	0.003064	-0.43035	-0.132179	0.204863	-0.560553	-0.830598	-0.003064	-0.307955	0.051428	-0.25956	0.61596	0.534256	0.450944	0.449384
GENE353X	MT1L	MT1L|metallothionein 1L (gene/pseudogene)	1	0.043641	-0.081685	-0.254386	-0.225974	0.135209	-0.316795	0.104643	-0.189071	-0.035263	0.035263	-0.570763	-0.831371	0.062924	-0.073581	0.037371	-0.234999	0.205024	0.385356	0.329407	0.3117
GENE501X	ESPL1	ESPL1|extra spindle pole bodies homolog 1 (S. cerevisiae)	1	-0.216297	0.292863	-0.016238	-0.349174	0.049457	-0.11664	0.095558	-0.349174	-0.050201	0.082676	-0.747806	-0.515271	0.016238	-0.016982	-0.216297	0.056909	0.248773	0.357876	0.537528	0.445387
GENE297X	KLF9	KLF9|Kruppel-like factor 9	1	0.365412	0.033219	-0.431851	-0.033219	0.830482	-0.199316	-0.265754	-0.46507	-0.033219	0.531508	-0.631166	-0.730824	0.528361	-0.132877	0.059793	-0.332193	0.597947	0.797263	0.564728	0.631166
GENE432X	TRIM35	TRIM35|tripartite motif containing 35	1	0.13665	-0.026036	-0.186588	-0.170546	0.414739	0.044997	-0.019948	-0.239254	0.019948	0.417563	-0.297814	-0.468061	0.446771	-0.152214	-0.177027	-0.272595	0.33957	0.481969	0.92272	0.954366
GENE583X	RNF13	RNF13|ring finger protein 13	1	0.065906	-0.080978	-0.000715	0.046231	-0.019292	-0.360565	0.000715	-0.253764	0.018688	0.235381	-0.159165	-0.091232	0.177242	-0.108226	-0.033963	-0.062065	0.147405	0.37404	0.487964	0.34414
GENE241X	POM121	POM121|POM121 membrane glycoprotein	1	-0.34418	-0.300875	0.193239	-0.5524	-0.207663	-0.151571	-0.437171	-0.646005	0.172409	0.329728	-1.2374	-0.320875	0.61546	0.232595	-0.040958	0.179648	0.059312	0.040958	0.065316	0.474571
GENE592X	MCMBP	MCMBP|minichromosome maintenance complex binding protein	1	-0.067973	-0.177621	-0.016789	-0.097175	0.082647	-0.14917	-0.295146	-0.141223	0.064588	0.186006	-0.56031	-0.21519	0.141347	0.01276	0.084404	-0.01276	0.121487	0.033335	0.249125	0.280674
GENE482X	NOL6	NOL6|nucleolar protein family 6 (RNA-associated)	1	-0.256022	0.143693	0.397854	-0.122404	0.028067	-0.032267	-0.127555	-0.258917	-0.168949	0.047161	-0.135386	-0.296837	0.07952	0.11895	-0.111202	0.19793	0.195513	-0.028067	0.202497	0.091616
GENE545X	CCDC12	CCDC12|coiled-coil domain containing 12	1	-0.109831	0.076151	0.088483	-0.119267	0.13795	0.171667	-0.06319	-0.051758	-0.218308	0.045068	-0.146704	-0.301354	0.209242	0.017471	-0.14801	-0.034247	0.039143	-0.017471	0.11844	0.087036
GENE10X	MCAT	MCAT|malonyl CoA:ACP acyltransferase (mitochondrial)	1	-0.134022	-0.047882	-0.060132	-0.166945	-0.103587	-0.053144	0.034549	-0.447768	0.079775	0.210444	0.152404	0.0936	-0.034549	-0.370288	0.11665	0.264684	0.053714	-0.131182	0.3538	0.217198
GENE73X	DPP3	DPP3|dipeptidyl-peptidase 3	1	-0.049829	-0.083048	0.049829	-0.315583	-0.083048	-0.083048	-0.064067	-0.149487	0.48168	0.348802	-0.049829	0.449727	-0.249145	-0.249145	0.382022	0.48168	0.315583	0.116267	0.348802	0.215925
GENE59X	SUMF1	SUMF1|sulfatase modifying factor 1	1	-0.320778	-0.420435	-0.055023	-0.055023	-0.486874	-0.420435	-0.287558	-0.320778	0.077854	0.144292	0.277169	0.343608	-0.486874	-0.553313	0.310389	0.410047	0.215252	0.055023	0.376827	0.310389
GENE293X	LAMP2	LAMP2|lysosomal-associated membrane protein 2	1	-0.132877	-0.498289	-0.033219	0.099658	-0.332193	-0.597947	-0.265754	-0.597947	0.066439	0.132877	0.099658	0.365412	-0.265754	-0.232535	0.332193	0.232535	0.232535	0.132877	0	0
GENE79X	ATP6V1B2	ATP6V1B2|ATPase, H+ transporting, lysosomal 56/58kDa, V1 subunit B2	1	-0.522972	-0.798438	-0.215181	-0.530173	-0.466245	-0.433026	0.103623	-0.327189	0.373549	-0.059115	0.242004	0.530333	0.059115	-0.508046	0.236591	0.522417	0.264579	-0.143796	0.384229	0.237936
GENE222X	MAP1LC3B	MAP1LC3B|microtubule-associated protein 1 light chain 3 beta	1	-0.409451	-0.243355	-0.210136	-0.309793	-0.44267	-0.168801	-0.077258	-0.309793	0.354592	-0.176916	0.254934	0.620768	0.147417	-0.409451	0.254934	0.620346	0.192683	0.077258	0.139556	0.122837
GENE470X	NFE2L3	NFE2L3|nuclear factor (erythroid-derived 2)-like 3	1	-0.554436	-0.13104	-0.273998	-0.415272	-0.664678	-0.309821	-0.082416	-0.68203	0.818398	-0.031605	0.130638	0.781841	0.031605	-0.258798	0.69424	0.952282	0.89468	0.425205	0.214819	0.180969
GENE427X	RTN4	RTN4|reticulon 4	1	-0.415241	-0.282364	-0.182706	0.049829	-0.415241	-0.315583	-0.01661	-0.348802	-0.149487	-0.116267	0.215925	0.48168	0.01661	-0.415241	0.205365	0.382022	0.48168	0.48168	0.44846	0.348802
GENE483X	NUDT19	NUDT19|nudix (nucleoside diphosphate linked moiety X)-type motif 19	1	-0.708991	-0.226918	-0.309207	-0.14116	-0.858898	-0.372776	-0.122981	-0.301351	0.150104	0.122981	0.282051	0.295386	-0.156811	-0.304884	0.276413	0.500991	0.521225	0.487806	0.502869	0.518315
GENE364X	SESN1	SESN1|sestrin 1	1	-0.301581	-0.566182	-0.283317	0.077829	-0.080587	-0.0976	0.048588	-0.208503	0.415909	-0.048588	0.248828	0.60393	-0.173341	-0.080672	0.385632	0.401737	0.50174	-0.293042	0.260029	0.43258
GENE436X	UBE2D3	UBE2D3|ubiquitin-conjugating enzyme E2D 3	1	-0.177642	-0.243155	-0.164223	-0.025162	-0.27613	-0.186929	-0.054148	-0.046718	0.209724	-0.146656	0.137394	0.212321	0.114759	0.025162	-0.143517	0.188324	0.1788	0.05142	0.090014	0.10814
GENE510X	SLC10A3	SLC10A3|solute carrier family 10 (sodium/bile acid cotransporter family), member 3	1	-0.2806	-0.39121	-0.073098	-0.156948	-0.318685	-0.021811	0.103055	-0.257627	0.27071	-0.020858	0.450309	0.267427	0.020858	-0.145476	0.036542	0.202837	0.493363	0.383967	0.415636	-0.315173
GENE591X	YPEL5	YPEL5|yippee-like 5 (Drosophila)	1	-0.020101	-0.218282	-0.095202	0.042316	-0.273509	-0.087817	-0.041713	-0.076853	0.203559	-0.055933	0.567261	0.59592	-0.041713	-0.010257	0.057945	0.010257	0.439986	0.350986	0.594115	0.38988
GENE526X	LGALS8	LGALS8|lectin, galactoside-binding, soluble, 8	1	-0.93014	-0.199316	-0.896921	-0.963359	-0.431851	-0.365412	-0.066439	-0.199316	0.730824	0.398631	0.066439	0.365412	-0.564728	-0.830482	0.166096	0.531508	0.963359	0.797263	0.166096	0.265754
GENE546X	MFSD11	MFSD11|major facilitator superfamily domain containing 11	1	-0.354204	-0.327491	-0.456864	-0.513774	-0.024092	0.024092	0.050798	-0.036535	0.292114	0.108778	0.227572	0.19613	-0.066879	-0.129857	-0.024248	0.335797	0.131941	-0.088444	0.071582	0.059611
GENE252X	RIPK2	RIPK2|receptor-interacting serine-threonine kinase 2	1	-0.265754	-0.033219	-0.099658	-0.232535	-0.531508	-0.199316	-0.059146	-0.332193	0.066439	0.033219	0.033219	0.232535	0.033219	-0.298974	0.132877	0.597947	0.132877	-0.265754	0.132877	0.066439
GENE261X	PSMD11	PSMD11|proteasome (prosome, macropain) 26S subunit, non-ATPase, 11	1	-0.215925	-0.083048	-0.116267	-0.149487	-0.382022	-0.215925	0.083048	-0.083048	0.348802	0.049829	-0.01661	0.01661	0.083048	-0.01661	0.049829	0.276213	0.149487	-0.249145	0.116267	0.083048
GENE597X	TPT1	TPT1|tumor protein, translationally-controlled 1	1	-0.151713	-0.323637	-0.010575	0.118265	-0.293733	-0.2904	0.104182	-0.006852	0.312335	0.085916	0.11668	0.210485	0.051617	-0.155749	0.120949	0.158831	-0.041214	-0.149456	0.006852	-0.040015
GENE126X	SNX7	SNX7|sorting nexin 7	1	-0.195001	-0.100265	-0.114807	0.161521	-0.08593	-0.059627	0.029687	-0.031122	0.100431	-0.052554	-0.029687	0.1759	-0.113783	-0.435321	0.075766	0.121741	0.290007	0.110902	0.092186	0.107712
GENE69X	HERPUD1	HERPUD1|homocysteine-inducible, endoplasmic reticulum stress-inducible, ubiquitin-like domain member 1	1	-0.223553	-0.489308	-0.123895	0.042201	-0.223553	-0.190334	0.160716	-0.024238	0.136034	0.015155	-0.188208	0.07542	-0.323211	-0.256773	0.008982	-0.008982	0.175078	0.214072	0.307955	0.307955
GENE395X	ALG5	ALG5|asparagine-linked glycosylation 5, dolichyl-phosphate beta-glucosyltransferase homolog (S. cerevisiae)	1	-0.202342	-0.09564	-0.044868	0.071776	-0.184977	-0.236839	0.267685	-0.161335	7.8e-05	0.237732	-0.177093	0.012713	-0.464615	-0.259953	-7.8e-05	0.007168	0.388528	0.234252	0.321333	0.360753
GENE515X	SYAP1	SYAP1|synapse associated protein 1	1	-0.294238	-0.172467	-0.004318	0.135356	-0.294436	-0.180207	0.004318	-0.162326	0.309059	0.228442	-0.050483	0.093173	-0.082419	-0.441705	-0.052086	0.112907	0.340197	0.307591	0.36579	0.397932
GENE249X	LPAR2	LPAR2|lysophosphatidic acid receptor 2	1	-0.564728	0.166096	-0.033219	-0.431851	-0.084924	-0.067673	0.066439	-0.033219	-0.066439	0.089956	-0.166096	0.033219	0.232535	-0.199316	-0.174638	0.398631	0.664386	0.498289	1.19589	1.19589
GENE314X	RPSA	RPSA|ribosomal protein SA	1	-0.376729	-0.353853	-0.147591	-0.187418	-0.196596	-0.018476	0.342736	-0.238424	0.069909	-0.035414	-0.089654	0.247687	0.03443	-0.139898	0.018476	0.325751	0.567659	0.48345	1.02412	0.866726
GENE537X	LONP1	LONP1|lon peptidase 1, mitochondrial	1	-0.548118	-0.116267	-0.01661	-0.049829	-0.116267	-0.282364	0.116267	-0.049829	0.01661	0.215925	-0.182706	0.149487	-0.01661	-0.083048	0.083048	0.315583	0.415241	0.48168	0.348802	0.382022
GENE229X	PVRL2	PVRL2|poliovirus receptor-related 2 (herpesvirus entry mediator B)	1	-0.249145	-0.083048	0.44846	-0.215925	-0.282364	-0.249145	-0.083048	-0.249145	-0.049829	0.116267	-0.083048	0.348802	0.116267	-0.382022	0.348802	0.323979	0.48168	0.049829	0.979969	1.01319
GENE600X	ARF1	ARF1|ADP-ribosylation factor 1	1	-0.315583	-0.049829	0.182706	-0.581337	-0.582302	-0.614557	0.182706	-0.614557	-0.116267	-0.182706	-0.116267	0.315583	0.049829	-0.714215	0.443382	0.647776	0.415241	0.282364	0.979969	0.946749
GENE321X	RRAGD	RRAGD|Ras-related GTP binding D	1	-0.226541	0.115328	-0.496538	-0.036842	-0.800808	-0.425112	-0.135681	-0.334737	0.180882	-0.129586	-0.011864	0.01584	0.33652	-0.101602	0.011864	0.099841	0.235811	0.381467	0.696742	0.711219
GENE487X	MPPE1	MPPE1|metallophosphoesterase 1	1	-0.431458	0.063092	-0.063092	-0.33034	-0.569208	-0.575647	-0.125116	-0.716199	0.428335	0.094517	0.113306	0.254956	-0.147188	-0.095854	-0.142363	0.287383	0.800804	0.114374	0.716945	0.873231
GENE219X	CYP2R1	CYP2R1|cytochrome P450, family 2, subfamily R, polypeptide 1	1	-0.249145	-0.348802	-0.282364	-0.348802	-0.116267	-0.215925	0.48168	-0.116267	-0.484445	0.182706	-0.01661	0.44846	-0.083048	0.049829	0.049829	0.348802	0.382022	0.149487	0.049829	0.01661
GENE278X	SORD	SORD|sorbitol dehydrogenase	1	-1.22941	-1.57612	-0.959596	-0.373354	-0.805152	-1.00887	0.738552	-0.985867	-0.820899	0.515316	0.885567	1.6412	0.078895	-0.078895	-0.088723	0.587165	0.292497	0.477764	0.70246	0.638924
GENE286X	BCKDHB	BCKDHB|branched chain keto acid dehydrogenase E1, beta polypeptide	1	-0.27253	-0.206091	-0.172872	0.159321	0.126102	-0.571503	0.845441	-0.23931	0.026444	0.624391	1.10295	1.45045	-0.026444	-0.405407	0.491514	0.954856	-0.039995	0.325417	-0.206091	-0.211841
GENE458X	ISOC1	ISOC1|isochorismatase domain containing 1	1	-0.367801	-0.348492	-0.081075	0.132599	-0.105764	-0.324318	0.614741	-0.117317	-0.041032	0.388657	0.934831	1.07008	-0.184955	-0.313454	0.213644	0.461406	0.041032	-0.059427	0.359329	0.341018
GENE118X	TMEM97	TMEM97|transmembrane protein 97	1	-1.14163	-0.917119	-0.823767	-0.510956	-0.320825	-0.65965	1.07416	-0.395471	-0.959357	0.71031	1.522	1.76389	-0.905173	-1.56875	1.08063	1.61286	0.320825	0.511087	0.725929	0.600804
GENE641X	PXMP2	PXMP2|peroxisomal membrane protein 2, 22kDa	1	-0.461956	-0.386773	-0.332725	-0.077604	-0.557747	-0.638772	0.43682	-0.151363	-0.188451	0.327331	0.886027	0.992993	-0.413458	-0.823581	0.535741	1.07289	0.182996	0.077604	0.224531	0.128596
GENE307X	PGRMC1	PGRMC1|progesterone receptor membrane component 1	1	-0.548118	-0.548118	-0.315583	-0.116267	-0.315583	-0.780653	0.647776	-0.249145	-0.282364	0.415241	0.614557	1.01319	-0.398666	-0.91353	0.514899	0.847092	0.382022	0.581337	0.149487	0.116267
GENE514X	PDZK1	PDZK1|PDZ domain containing 1	1	-1.65917	-0.696684	-0.701984	-0.108314	-0.735758	-2.00657	1.4743	-0.546066	-1.36119	0.83813	1.69499	2.42262	-1.69158	-2.96531	0.921446	1.96078	0.881205	1.39688	0.108314	0.233559
GENE377X	NXPH4	NXPH4|neurexophilin 4	1	-0.446293	0.277954	-0.231365	-0.182308	0.003914	-0.014074	-0.003914	-0.264689	0.01175	0.58859	1.04167	1.09448	-0.055208	-0.346524	0.614557	0.53061	-0.106693	0.034297	-0.122019	0.022535
GENE441X	TSTD1	TSTD1|thiosulfate sulfurtransferase (rhodanese)-like domain containing 1	1	-0.163382	-0.242364	-0.250925	-0.09619	-0.427925	-0.103836	-0.032439	-0.219698	0.124602	0.248761	0.498881	0.524555	0.022226	-0.022226	0.468576	0.606267	0.095709	-0.132605	0.181209	0.077962
GENE429X	FABP7	FABP7|fatty acid binding protein 7, brain	1	-2.84025	-2.93991	-1.24572	0.647776	-0.315583	-2.57449	1.27894	0.382022	-0.847092	1.11285	0.780653	1.3786	-1.24572	-3.37429	-0.049829	-0.382022	0.680995	0.282364	0.083048	0.049829
GENE186X	CCNG2	CCNG2|cyclin G2	1	-0.287862	-0.287862	-0.188204	0.143988	0.07755	0.011111	0.333051	-0.078781	-0.453959	-0.487178	0.564026	0.870804	-0.819371	-0.055327	0.044331	-0.099399	-0.011111	0.386773	0.315373	0.250684
GENE580X	EIF4B	EIF4B|eukaryotic translation initiation factor 4B	1	-0.049829	-0.083048	-0.201967	-0.204923	-0.248959	0.083048	0.377351	-0.01661	-0.049829	0.081344	0.536847	0.581337	-0.230986	-0.25696	0.01661	0.039397	-0.049829	0.527718	0.083048	0.067477
GENE144X	SRSF8	SRSF8|serine/arginine-rich splicing factor 8	1	-0.218471	-0.300146	-0.162336	0.058751	-0.117826	0.0955	-0.169795	-0.264412	0.043706	0.288938	-0.066695	0.081222	-0.054837	-0.086729	0.225592	0.125219	-0.004912	0.004912	0.152184	0.250056
GENE258X	ECHDC3	ECHDC3|enoyl CoA hydratase domain containing 3	1	-0.048434	-1.03605	-0.154209	0.03685	0.065166	-0.095218	0.175606	-0.341685	0.356653	0.400615	0.471156	0.673875	-0.245213	-0.20122	0.75388	-0.269276	-0.327139	-0.03685	0.827428	0.721275
GENE442X	IRX3	IRX3|iroquois homeobox 3	1	-0.644084	-0.807842	-0.072457	-0.137383	-0.045249	-0.02973	0.061543	-0.4339	-0.103989	0.374354	0.121317	0.244951	0.02973	0.347978	0.194802	-0.251991	0.19076	-0.127271	0.660056	0.930426
GENE543X	ALG2	ALG2|asparagine-linked glycosylation 2, alpha-1,3-mannosyltransferase homolog (S. cerevisiae)	1	-0.182706	-0.514899	0.01661	0.116267	-0.01661	-0.083048	0.049829	0.036788	0.083048	0.249145	-0.01661	0.249145	0.116267	-0.091758	-0.083048	-0.116267	-0.049829	-0.149487	0.548118	0.514899
GENE536X	DOHH	DOHH|deoxyhypusine hydroxylase/monooxygenase	1	-0.129335	-0.206327	0.120205	-0.241067	-0.107973	-0.038295	0.004344	0.107262	-0.345068	0.209762	-0.047458	0.120731	-0.036765	0.035043	-0.004344	0.021771	0.151828	-0.095275	0.461065	0.522
GENE393X	MAN2B2	MAN2B2|mannosidase, alpha, class 2B, member 2	1	0	-0.298974	0	-0.033219	-0.317983	-0.199316	0.317511	-0.099658	0.066439	-0.199316	0.033219	0.099658	0	-0.232535	0.298974	0.031796	-0.332193	-0.298974	0.365412	0.365412
GENE505X	RPL10A	RPL10A|ribosomal protein L10a	1	-0.290353	-0.054746	0.115515	-0.000856	0.000856	-0.12879	0.040577	-0.09306	0.004175	0.110839	-0.080047	0.062399	-0.000991	-0.209943	0.252631	0.010057	-0.126341	-0.096416	0.108517	0.094264
GENE192X	SERINC1	SERINC1|serine incorporator 1	1	0.231497	0.004033	0.013126	0.164266	-0.152136	-0.504701	-0.075177	-0.08208	-0.03772	-0.224083	0.46905	0.165788	0.160194	-0.573809	-0.048046	0.017927	0.00378	0.010645	-0.086714	-0.00378
GENE133X	MIS12	MIS12|MIS12, MIND kinetochore complex component, homolog (S. pombe)	1	0.214799	0.092726	-0.01638	-0.132172	-0.011902	-0.401137	0.028864	0.094512	0.116678	-0.118186	-0.07296	-0.047053	0.010727	-0.400718	0.024279	0.074642	-0.003384	-0.238262	0.003384	0.003513
GENE296X	MYL12A	MYL12A|myosin, light chain 12A, regulatory, non-sarcomeric	1	0.037527	-0.099309	0.069443	0.014817	-0.140036	-0.327847	-0.125215	0.074743	0.243398	-0.17259	-0.159729	0.03825	-0.014817	-0.328895	0.112578	0.128753	0.129471	0.060979	-0.023268	-0.089239
GENE57X	PIP	PIP|prolactin-induced protein	1	0.984139	-0.764043	0.896921	0.531508	-1.24087	-0.942873	-0.166096	0.171238	-1.19824	-0.265754	-0.20989	0	1.27761	1.79384	1.32417	0.188593	0	1.0298	-1.83958	-1.77774
GENE284X	PPIC	PPIC|peptidylprolyl isomerase C (cyclophilin C)	1	-0.147324	-0.00499	0.627139	0.914928	-1.14481	-0.605003	-0.02696	0.514943	0.687249	0.195439	0.256062	0.209846	0.00499	-0.196301	0.278818	0.168304	-0.200207	-0.18294	-0.841195	-0.90312
GENE319X	COX17	COX17|COX17 cytochrome c oxidase assembly homolog (S. cerevisiae)	1	-0.199316	0	-0.066439	0.232535	-0.066439	-0.033219	-0.099658	0.232535	0.099658	0.033219	0.166096	0.232535	0	-0.066439	0.066439	0.166096	-0.066439	0.132877	-0.166096	-0.265754
GENE62X	KIAA0232	KIAA0232|KIAA0232	1	0.057267	-0.176527	0.018801	0.00329	0.011153	0.056921	0.189357	0.012082	-0.33635	-0.019293	0.008544	0.339585	-0.00329	-0.240404	-0.213693	0.018557	-0.074308	-0.558859	-0.414854	-0.410857
GENE90X	CCNT2	CCNT2|cyclin T2	1	0.149487	0.083048	0.01661	-0.249145	-0.01661	-0.463593	0.514899	0.049829	-0.149487	0.01661	0.116267	0.382022	0.116267	-0.149487	-0.415241	0.049829	-0.348802	-0.382022	-0.44846	-0.581337
GENE339X	FLJ10038	FLJ10038|uncharacterized protein FLJ10038	1	0.585219	0.00079	0.005002	0.323043	-0.222946	-0.555495	0.544003	0.315789	-0.817457	-0.00079	0.263699	0.800005	0.522736	0.253405	-0.323411	-0.074365	-0.024913	-0.787175	-0.802271	-0.810606
GENE426X	CCT5	CCT5|chaperonin containing TCP1, subunit 5 (epsilon)	1	0.282364	0.900965	0.01661	-0.01661	0.049829	0.049829	-0.083048	0.01661	-0.780653	-0.342276	0.249145	0.315583	-0.083048	0.049829	-0.149487	-0.315583	0.122356	-1.3962	-0.215925	-1.01319
GENE13X	STAT6	STAT6|signal transducer and activator of transcription 6, interleukin-4 induced	1	0.996578	0.963359	-1.0298	-1.37896	-0.730824	-0.697605	0.46507	0.498289	-0.2954	0.132877	0.531508	0.564728	0.232535	0.498289	-0.099658	0	0	-0.166096	-1.19589	-1.16267
GENE541X	CTSH	CTSH|cathepsin H	1	0.232535	0.365412	-0.033219	-0.265754	0.099658	0.099658	0.033219	-0.132877	0.033219	0.232535	0.564728	0.697605	0	-0.132877	-0.298974	0	-0.232535	-0.132877	-0.232535	-0.232535
GENE198X	ADI1	ADI1|acireductone dioxygenase 1	1	0.627742	0.602932	-0.101196	0.056595	0.091739	-0.167169	0.156654	-0.042841	0.010927	-0.010927	0.16254	0.278902	-0.225716	-0.400135	0.288139	0.33047	-0.350111	-0.136397	-0.251193	-0.18961
GENE248X	KALRN	KALRN|kalirin, RhoGEF kinase	1	0.896921	0.298974	0	-0.132877	0.265754	-0.259531	0.265754	0	0.166096	0.199316	0.93014	0.265754	-0.597947	-0.250765	0.431851	-0.166096	-0.36916	-0.220227	-0.405533	-0.456928
GENE253X	RIMBP3	RIMBP3|RIMS binding protein 3	1	0.08746	0.747423	-0.564541	-0.168064	0.079182	-0.130098	0.281195	1.12712	0.414723	-0.757747	0.708001	0.587425	-1.14112	-0.959822	1.50374	1.46432	-0.079182	-0.527601	-0.76183	-0.555553
GENE190X	HEPH	HEPH|hephaestin	1	-0.01661	0.249145	0.215925	0.182706	0.149487	0.01661	0.249145	0.149487	-0.382022	-0.083048	0.215925	-0.049829	-0.48168	-0.48168	0.422591	0.415241	-0.514899	-0.48168	-0.083048	-0.01661
GENE171X	RAB15	RAB15|RAB15, member RAS onocogene family	1	0.304095	0.095248	0.308568	0.018085	-0.036526	-0.223949	0.367502	0.197623	-0.124282	-0.018085	0.080474	0.363587	-0.620308	-0.196393	0.252977	0.544058	-0.39844	-0.256247	-0.394777	-0.338085
GENE611X	TRPM7	TRPM7|transient receptor potential cation channel, subfamily M, member 7	1	0.498289	0.132877	-0.132877	0.166096	-0.033219	0.066439	0.431851	0.265754	-0.398631	-0.132877	0.498289	0.332193	-0.431851	-0.166096	0.033219	0.388913	-0.797263	-0.531508	-0.498289	-0.498289
GENE117X	ZNF780A	ZNF780A|zinc finger protein 780A	1	0.265204	0.345676	-0.229675	0.041464	-0.166717	-0.579385	0.425149	-0.354451	-0.041464	0.253605	0.291343	0.960509	-0.157411	-0.160886	1.45054	0.194657	0.137132	-0.174295	-0.565967	-0.2775
GENE14X	PGM1	PGM1|phosphoglucomutase 1	1	-0.099658	-0.066439	0.265754	0.132877	-0.099658	-0.298974	0.199316	-0.232535	0.099658	0.066439	0.46507	0.730824	0.132877	-0.473196	0.332193	0.46507	-0.564728	-0.531508	-0.46507	-0.531508
GENE495X	MCCC1	MCCC1|methylcrotonoyl-CoA carboxylase 1 (alpha)	1	-0.049829	-0.149487	0.083048	0.415241	-0.049829	0.083048	0.415241	-0.083048	-0.116267	0.415241	0.747434	0.880311	-0.049829	0.049829	0.315583	0.747434	-0.083048	-0.249145	-0.348802	-0.249145
GENE191X	CLYBL	CLYBL|citrate lyase beta like	1	0.041037	-0.144687	0.170959	0.405087	-0.353304	-0.066326	0.005142	-0.58877	-0.698287	-0.375656	0.68221	0.950999	-0.925329	-1.29638	0.28091	0.487603	-0.002941	-0.544501	0.189485	0.002941
GENE609X	NUDT2	NUDT2|nudix (nucleoside diphosphate linked moiety X)-type motif 2	1	0.033219	0.166096	0.166096	0.166096	-0.265754	-0.199316	-0.033219	-0.265754	-0.099658	-0.066439	0.597947	0.730824	-0.531508	-0.431851	0.498289	0.531508	-0.099658	-0.498289	0.199316	0.099658
GENE477X	SNX19	SNX19|sorting nexin 19	1	0.051486	0.036548	0.156702	-0.09654	0.335107	0.201653	-0.152901	-0.08242	0.118187	-0.26734	0.428929	0.129593	0.118307	-0.117562	0.056201	-0.045579	-0.094708	-0.371836	-0.100748	-0.036548
GENE607X	TNFSF4	TNFSF4|tumor necrosis factor (ligand) superfamily, member 4	1	0.979969	1.11285	2.17586	0.149487	1.04641	0.747434	-0.182706	-0.548118	2.30874	-0.149487	-0.215925	1.67757	-0.282364	-0.548118	0.91353	0.614557	-0.581337	-0.415241	-0.979969	-0.714215
GENE60X	ZP3	ZP3|zona pellucida glycoprotein 3 (sperm receptor)	1	-1.62774	1.3468	-0.066439	-0.46507	0.033219	-0.033219	0.033219	-0.631166	-0.232535	-0.166096	-0.265754	0.232535	0.564728	-0.099658	-0.298974	1.29555	0.597947	0.199316	0.597947	0.797263
GENE223X	MPP2	MPP2|membrane protein, palmitoylated 2 (MAGUK p55 subfamily member 2)	1	-0.510783	0.862464	-0.061766	-0.019594	-0.166033	0.294813	0.116811	-0.089788	-0.33224	0.104293	0.019594	-0.04548	-0.27572	-0.23464	0.532673	0.804762	0.171578	-0.088486	0.1201	0.292458
GENE408X	PPFIA4	PPFIA4|protein tyrosine phosphatase, receptor type, f polypeptide (PTPRF), interacting protein (liprin), alpha 4	1	-0.524385	2.28816	-0.222411	-0.280825	0.302686	0.431365	0.330029	-0.227287	-0.594894	0.976434	0.383231	0.627852	-0.134048	-0.60883	-0.024269	1.90322	-0.059724	-0.195232	0.167415	0.024269
GENE329X	FXN	FXN|frataxin	1	-0.033219	0.531508	-0.066439	-0.09219	0.066439	-0.199316	0.066439	0.265754	0	0.232535	0	0	0.428207	0.066439	0.15692	0.531508	-0.033219	-0.099658	-0.265754	-0.265754
GENE397X	CACNG6	CACNG6|calcium channel, voltage-dependent, gamma subunit 6	1	-0.570472	3.09944	0.53366	-0.368599	0.002629	-0.395111	-0.037447	0.472566	-0.040556	0.19427	0.976854	0.253555	1.28275	-0.002629	-0.288412	3.15546	-0.861411	-0.487665	-0.103253	0.642882
GENE121X	TMEM184C	TMEM184C|transmembrane protein 184C	1	-0.467125	0.104333	-0.008212	-0.020502	-0.237656	0.241533	0.161748	0.052191	0.130863	-0.159208	-0.060552	0.259956	0.078053	-0.235786	0.22576	0.305525	0.008212	-0.238043	-0.132141	-0.260294
GENE478X	SESN2	SESN2|sestrin 2	1	-0.417793	0.153419	-0.07571	0.010949	-0.343874	-0.201914	-0.097889	0.162457	0.437354	-0.190483	0.10761	0.395262	0.25264	-0.136088	0.163485	0.726871	0.034642	-0.010949	-0.14849	-0.045898
GENE232X	GK	GK|glycerol kinase	1	-0.265235	0.255824	-0.449066	-0.461991	-0.152053	-0.384079	0.170635	-0.007559	-0.2294	0.007559	0.685641	1.09112	0.163026	-0.149782	0.044013	1.28242	-0.095846	0.55755	-0.114296	0.21532
GENE381X	GXYLT1	GXYLT1|glucoside xylosyltransferase 1	1	-0.245176	0.775096	-0.274859	-0.240616	-0.232358	-0.257447	0.218039	-0.235918	0.07437	-0.684467	0.154792	0.420907	0.18633	-0.347491	0.314456	0.862534	0.056211	0.368499	-0.056211	-0.082189
GENE66X	CEP97	CEP97|centrosomal protein 97kDa	1	-0.138658	1.10437	0.088215	-0.577104	-0.6151	-0.007196	0.183323	-1.48312	0.324495	-0.589147	0.122627	0.007196	-1.30046	-0.504499	-0.457438	1.25138	0.255596	0.331945	-0.083062	0.197877
GENE553X	SMC5	SMC5|structural maintenance of chromosomes 5	1	-0.101038	0.656477	-0.017224	-0.419277	0.111151	-0.444875	0.150408	-0.901806	0.06671	0.06073	-0.266541	0.459505	0.017224	-0.498982	-0.233927	0.744568	0.534413	0.427426	-0.508806	-0.074917
GENE300X	LIN7A	LIN7A|lin-7 homolog A (C. elegans)	1	0.388698	1.61121	0.24922	0.056841	0.083124	-0.315507	-0.747358	0.016534	0.388011	-0.016534	-0.11095	0.182782	-0.487349	-0.514823	-0.782894	1.08476	-0.3047	0.363775	-0.381946	-0.514823
GENE544X	CREB3L3	CREB3L3|cAMP responsive element binding protein 3-like 3	1	0.330004	1.78879	-0.19467	0.231686	0.29685	-0.030246	-0.569901	-1.03649	-0.114633	0.079199	0.012827	0.229195	-0.012827	-0.527177	-0.874432	1.75654	0.325038	0.307749	-0.558687	-0.277275
GENE581X	RAD51AP1	RAD51AP1|RAD51 associated protein 1	1	0.191888	2.35489	0.25876	0.01527	-0.65484	-0.282899	0.435352	-0.776647	0.315901	-0.287809	-0.01527	0.078106	0.21107	-1.37671	-0.42741	1.99906	0.448595	-0.205789	-0.735186	-0.177315
GENE533X	CA8	CA8|carbonic anhydrase VIII	1	0.431851	1.39521	0.498289	0.431851	-0.797263	-0.963359	-0.166096	0.46507	-0.199316	-0.631166	0.631166	0.431851	-0.744175	-0.531508	-0.498289	0.93014	0.431851	0.166096	-1.60148	-1.06302
GENE371X	HELB	HELB|helicase (DNA) B	1	-0.135197	1.46617	-0.160744	-1.77806	0.249162	-0.097531	-1.0811	-0.36076	-0.720092	-0.344965	-0.122778	0.131163	0.255545	0.67042	0.097531	0.884694	-0.399856	0.421364	0.321942	0.129935
GENE380X	FLJ31958	FLJ31958|uncharacterized LOC143153	1	-0.217789	0.666407	-0.087551	0.0323	-0.284545	-0.41697	-0.140045	-0.052946	-0.117916	0.018176	0.123176	0.025694	0.141394	0.699105	-0.018176	0.451044	-0.6011	-0.267282	0.17439	0.139233
GENE582X	YWHAE	YWHAE|tyrosine 3-monooxygenase/tryptophan 5-monooxygenase activation protein, epsilon polypeptide	1	-0.002064	0.984184	-0.178797	0.227718	-0.973046	-0.442664	-0.129282	-0.48476	0.237974	0.074222	0.224856	-0.091189	-0.016826	0.002064	0.662742	0.706134	-0.335166	-0.231975	0.205696	0.087186
GENE5X	PSPH	PSPH|phosphoserine phosphatase	1	2.83688	2.84265	1.94878	2.25528	-0.767894	-0.601544	-0.277996	-0.163979	-0.47998	-0.669158	0.252996	0.163979	2.2669	2.32344	-0.459117	-0.398052	-0.558215	-0.842741	1.38079	1.40904
GENE345X	TTR	TTR|transthyretin	1	-0.373133	1.25461	-0.373133	0.091937	-1.33911	0.357691	-0.638887	-0.339913	-1.46937	-0.406352	0.756323	-0.472791	0.091937	-0.091937	-1.50259	0.723104	0.224814	0.191595	0.125156	0.224814
GENE562X	SPTY2D1	SPTY2D1|SPT2, Suppressor of Ty, domain containing 1 (S. cerevisiae)	1	-0.238732	-0.000283	-0.119328	0.175856	-0.435657	-0.449811	-0.172887	-0.022079	-0.17066	0.012394	0.218219	0.071542	0.343565	0.006137	-0.165395	0.330384	0.026667	-0.027698	0.000283	0.011433
GENE226X	KLHDC10	KLHDC10|kelch domain containing 10	1	-0.077171	0.047719	0.376301	0.319444	-0.670499	-0.4742	-1.07086	-1.63483	-0.867618	-2.23742	0.849192	0.845949	0.225612	0.357329	-0.966812	-0.204059	-0.047719	0.772996	0.086266	0.199576
GENE616X	OPTN	OPTN|optineurin	1	0.249145	-0.249145	-0.049829	0.249145	-0.315583	-0.415241	-0.182706	-0.149487	-0.049829	-0.282364	0.149487	0.282364	0.282364	0.049829	-0.415241	-0.469129	0.083048	0.083048	0.382022	0.382022
GENE643X	RNF19A	RNF19A|ring finger protein 19A	1	-0.083048	-0.049829	0.083048	0.149487	-0.149487	-0.01661	0.01661	-0.182706	-0.080873	-0.083048	0.182706	0.382022	0.215925	0.116267	-0.215925	-0.020368	0.382022	-0.182706	0.049829	0.01661
GENE242X	PDK4	PDK4|pyruvate dehydrogenase kinase, isozyme 4	1	0.297483	0.928649	-0.884755	0.184684	0.330702	-0.96485	-0.747647	-0.200806	-0.46656	0.053452	0.862211	1.32113	-0.167587	-0.053452	0.264389	-0.160649	0.197825	1.14895	-0.176377	-1.08849
GENE486X	BNIP3L	BNIP3L|BCL2/adenovirus E1B 19kDa interacting protein 3-like	1	-0.281709	0.143419	-0.262848	-0.129971	0.052988	0.01286	-0.025339	-0.118361	-0.002906	-0.16319	0.178119	0.501195	0.039895	0.164558	-0.16319	0.002906	0.05088	0.482132	-0.184048	-0.281568
GENE473X	ERAP2	ERAP2|endoplasmic reticulum aminopeptidase 2	1	0.680995	0.548118	-1.5447	-1.44504	-2.50806	-2.87347	0.847092	1.04641	-2.87347	-2.74059	0.44846	0.581337	-0.215925	0.548118	-0.282364	-0.149487	0.946749	0.614557	0.01661	-0.01661
GENE589X	MERTK	MERTK|c-mer proto-oncogene tyrosine kinase	1	0.721974	-0.313991	-0.675654	0.051128	-0.111089	-0.156419	0.646321	0.004355	-1.14055	-0.1969	0.271793	0.270958	-0.157373	0.068253	-0.423385	-0.089101	-0.004355	1.16785	0.461227	0.085221
GENE2X	RPS4Y1	RPS4Y1|ribosomal protein S4, Y-linked 1	1	-0.516686	1.66198	-0.527773	-0.364578	-0.674369	-0.073702	-0.642986	-0.492498	-0.943384	0.073702	-0.73771	-0.455115	7.61192	7.56931	7.86249	7.5982	1.13325	0.492109	0.850294	0.448888
GENE16X	RPS4Y2	RPS4Y2|ribosomal protein S4, Y-linked 2	1	-0.16214	1.34908	-0.293266	0.006073	-0.353796	-0.006073	-0.299824	-0.090359	-0.314567	-0.318415	-0.053865	-0.276614	6.99326	7.03959	7.22116	7.1877	1.34108	1.0149	1.0644	1.07839
GENE225X	PRKY	PRKY|protein kinase, Y-linked, pseudogene	1	-0.26499	0.00955	-0.273145	-0.688649	0.054107	0.031947	-0.25898	-0.108808	-0.00955	-0.036007	-0.380838	-0.122856	2.02736	2.44714	0.652872	1.29395	0.014911	-0.488602	0.248981	0.153953
GENE19X	KCTD15	KCTD15|potassium channel tetramerisation domain containing 15	1	0.056281	-0.007337	-0.154323	-0.217129	0.014336	0.203091	-0.165087	-0.330545	0.175128	0.461165	0.187522	-0.155682	0.700172	0.724593	0.007337	-0.176442	0.01873	-0.914782	-0.243445	-0.445546
GENE422X	DIP2B	DIP2B|DIP2 disco-interacting protein 2 homolog B (Drosophila)	1	-0.270524	-0.131466	-0.112694	-0.117675	-0.024521	0.024521	-0.113093	-0.210946	-0.047655	0.226259	0.199086	-0.130188	0.33104	0.287876	0.222397	0.250616	0.108705	-0.35466	0.099942	0.065091
GENE571X	HRAS	HRAS|v-Ha-ras Harvey rat sarcoma viral oncogene homolog	1	0.049829	-0.249145	-0.01661	-0.149487	-0.049829	0.149487	0.415241	-0.116267	-0.083048	0.382022	0.01661	-0.049829	0.315583	0.348802	-0.01661	-0.116267	0.149487	-0.01661	0.249145	0.182706
GENE605X	RAB24	RAB24|RAB24, member RAS oncogene family	1	-0.040315	-0.153935	0.166711	-0.221252	0.003282	0.036766	0.178228	0.15296	-0.02983	0.180836	-0.135081	-0.003282	0.021774	0.585172	-0.082137	0.16885	0.148371	-0.011395	-0.068407	-0.105558
GENE403X	MAFB	MAFB|v-maf musculoaponeurotic fibrosarcoma oncogene homolog B (avian)	1	-0.143095	-0.109875	-0.043437	-0.143095	-0.209533	-0.143095	-0.043437	0.12266	0.388414	0.373563	-0.176314	-0.109875	0.986361	0.321975	0.189098	-0.143095	0.043437	0.255537	0.488072	0.521291
GENE417X	C19orf47	C19orf47|chromosome 19 open reading frame 47	1	-0.213844	-0.162758	-0.246028	-0.518096	-0.461031	-0.141903	0.08774	0.064987	-0.016908	0.089686	-0.406545	0.202515	0.515965	-0.077236	0.117713	0.083819	0.016908	-0.188371	0.200661	0.237954
GENE549X	FKBP5	FKBP5|FK506 binding protein 5	1	0	-0.498289	-0.996578	-0.332193	0.597947	-0.46507	0.033219	-0.46507	-0.066439	0.597947	-0.298974	-0.365412	1.05935	-0.066439	0.066439	0.498289	0.398631	0	0.332193	0.199316
GENE124X	SMARCE1	SMARCE1|SWI/SNF related, matrix associated, actin dependent regulator of chromatin, subfamily e, member 1	1	0	-0.099658	0.265754	0.232535	0.199316	0	-0.199316	-0.332193	0.166096	0.25543	-0.099658	-0.033219	0.431851	0.166096	0.033219	-0.132877	-0.099658	0.066439	-0.199316	-0.166096
GENE556X	SOCS5	SOCS5|suppressor of cytokine signaling 5	1	-0.035414	-0.215759	0.174718	0.290888	0.174172	-0.152471	0.129441	-0.09678	0.368673	0.184199	-0.006049	-0.043656	0.4268	0.006049	0.264295	-0.013751	0.138679	-0.016176	-0.095833	-0.095117
GENE421X	SH3BGRL	SH3BGRL|SH3 domain binding glutamic acid-rich protein like	1	0.189478	-0.019306	-0.056146	-0.072567	0.197352	-0.212105	0.167449	-0.080547	0.310133	0.00055	-0.128868	0.071027	0.177212	-0.00055	0.205444	-0.022331	0.058496	0.051747	-0.190208	-0.158967
GENE25X	CMTM1	CMTM1|CKLF-like MARVEL transmembrane domain containing 1	1	0.099658	0.365412	-0.132877	-0.132877	0	-0.132877	0.099658	0.066439	0.531508	0.498289	-0.199316	-0.232535	0.099658	0.099658	-0.298974	0.199316	0	-0.332193	-0.033219	-0.166096
GENE489X	ATAD2	ATAD2|ATPase family, AAA domain containing 2	1	-0.049733	0.205422	-0.141272	0.264686	0.203724	-0.322914	0.072978	-0.121845	0.243364	0.298018	-0.128456	0.006953	0.1482	-0.041775	-0.006953	0.429275	0.079486	-0.192697	-0.164729	-0.06387
GENE412X	CENPE	CENPE|centromere protein E, 312kDa	1	0.182706	0.083048	0.083048	0.182706	-0.083048	-0.415241	0.049829	-0.382022	-0.01661	0.01661	-0.083048	-0.049829	0.182706	0.116267	-0.315583	0.149487	0.182706	-0.282364	-0.282364	-0.249145
GENE588X	RPAIN	RPAIN|RPA interacting protein	1	0.146255	0.234972	-0.299754	0.042237	-0.337574	-0.091979	0.144992	-0.286721	0.199062	0.258459	0.030067	-0.000404	-0.124896	-0.202021	-0.092896	-0.033305	0.104224	-0.082082	0.007104	0.000404
GENE206X	CCDC80	CCDC80|coiled-coil domain containing 80	1	-0.80999	-1.15491	0.054319	0.655318	-0.316416	0.056238	-0.134059	0.159416	0.419415	0.238684	-0.26446	-0.077341	-0.270055	0.011905	0.654508	-0.670761	-0.33447	0.413502	-0.011905	0.036715
GENE344X	BAALC	BAALC|brain and acute leukemia, cytoplasmic	1	-0.570775	-0.578606	0.129009	0.52246	-0.517805	-0.290327	0.041258	0.036467	0.419989	-0.15934	0.041322	-0.15618	-0.106524	0.039425	-0.00193	-0.65887	0.00193	-0.461752	0.300192	0.067956
GENE263X	SLAMF9	SLAMF9|SLAM family member 9	1	-0.696106	-0.623642	0.584362	1.08522	-0.276341	0.559879	-0.011716	1.08295	0.561611	0.067055	0.425597	-0.152093	-0.441272	0.359669	0.081246	-0.417774	-0.706574	-1.15399	0.011716	-0.226866
GENE264X	LOC645166	LOC645166|lymphocyte-specific protein 1 pseudogene	1	-0.750692	-0.647699	-0.039753	0.043403	0.054685	0.343139	-0.094167	0.468838	0.810159	-0.026301	0.229814	0.026301	0.148689	0.279546	0.241995	-0.0449	-0.363016	-0.294745	-0.349457	-0.494931
GENE327X	SLC9A3R2	SLC9A3R2|solute carrier family 9 (sodium/hydrogen exchanger), member 3 regulator 2	1	-0.398631	-0.863701	1.12946	0.764043	-0.431851	-0.498289	0.033219	0.830482	0.232535	-0.033219	0.265754	-0.199316	0.564728	0.730824	0.431851	0.033219	-0.664386	-0.099658	-0.365412	-0.298974
GENE34X	HMBOX1	HMBOX1|homeobox containing 1	1	-0.833903	-0.634663	0.100786	0.369842	0.256005	0.383797	-0.715783	-0.538041	-0.230423	-0.113683	-0.062665	-0.031016	0.37946	0.379747	0.262551	0.144168	-0.476637	-0.547158	0.031016	0.037941
GENE579X	PPIL3	PPIL3|peptidylprolyl isomerase (cyclophilin)-like 3	1	-1.146	-1.06727	-0.044036	0.059021	0.130793	0.097974	0.051561	-0.083421	-0.275951	-0.575762	0.039708	0.146361	0.000283	0.093293	-0.000283	0.027446	-0.248472	-0.489549	-0.07011	0.037049
GENE63X	MTCH2	MTCH2|mitochondrial carrier 2	1	-0.410678	-0.292935	-0.072271	0.161809	-0.105227	0.085129	0.186544	-0.170228	0.352763	0.209232	-0.027816	0.356798	0.149471	0.027816	0.354048	0.322073	-0.10364	-0.104512	-0.156119	-0.104534
GENE375X	SRPK2	SRPK2|SRSF protein kinase 2	1	-0.182706	-0.149487	-0.049829	-0.01661	0.01661	-0.049829	0.182706	-0.149487	0.249145	0.215925	-0.348802	0.083048	0.149487	0.348802	0.415241	0.378591	0.01661	-0.215925	-0.348802	-0.348802
GENE631X	SCAP	SCAP|SREBF chaperone	1	-0.298974	-0.332193	-0.033219	-0.066439	-0.066439	0	0.166096	0	-0.132877	0.232535	0.099658	0.099658	-0.117523	0	0.232535	0.332193	-0.132877	-0.298974	0.033219	0
GENE312X	RAP1GAP2	RAP1GAP2|RAP1 GTPase activating protein 2	1	0.073009	0.215782	0.359575	-0.011807	0.042949	-0.089918	0.416937	-0.466773	-0.107969	0.265866	0.097551	-0.27627	-0.09892	-0.003452	1.27188	0.590342	-0.899387	0.003452	-0.037461	-0.569486
GENE640X	C15orf40	C15orf40|chromosome 15 open reading frame 40	1	-0.253339	0.03392	0.013097	0.420581	0.032722	-0.057993	-0.013097	-0.166502	-0.112233	-0.044206	-0.021049	0.117077	0.271077	-0.014854	0.259685	0.316558	-0.258066	0.030215	0.123854	-0.105863
GENE201X	LY6K	LY6K|lymphocyte antigen 6 complex, locus K	1	-0.290909	-0.084941	0.023839	-0.132657	-0.846891	-0.750983	0.043505	-0.023839	0.189989	-0.150578	1.03664	0.920198	0.499514	0.589246	-0.322846	0.087748	-0.363867	-1.14472	0.653168	0.606798
GENE634X	RPUSD3	RPUSD3|RNA pseudouridylate synthase domain containing 3	1	-0.182146	-0.078691	-0.24469	-0.251872	-0.547504	0.034846	0.300773	0.033776	-0.033776	-0.141609	0.201355	0.41714	0.18818	0.380148	0.213298	0.277711	-0.144541	-0.651632	-0.051559	0.084725
GENE619X	CDC26	CDC26|cell division cycle 26 homolog (S. cerevisiae)	1	-0.214838	-0.105433	-0.153748	0.099447	-0.208092	-0.104916	-0.119147	0.127923	0.012437	-0.168242	0.082217	0.081529	0.123821	0.116926	-0.012437	-0.014546	0.061709	-0.21482	0.076665	0.040685
GENE247X	SHROOM3	SHROOM3|shroom family member 3	1	-0.256527	-0.136337	-0.062303	0.461935	0.001981	0.104666	0.047954	-0.006684	-0.524255	-0.082945	0.256449	0.264014	-0.068535	0.266967	0.903854	0.108855	-0.357883	-0.562081	0.076568	-0.001981
GENE507X	RPL41	RPL41|ribosomal protein L41	1	-0.129869	-0.040464	-0.006102	0.055964	-0.001038	0.017977	-0.053467	-0.069713	0.02111	-0.040065	0.061635	0.129411	0.100103	0.018774	0.156358	-0.100671	-0.177161	-0.197228	0.032051	0.001038
GENE538X	RPL23A	RPL23A|ribosomal protein L23a	1	-0.069821	-0.042238	-0.12693	0.153798	0.082059	0.006028	0.019611	0.037565	-0.051325	0.080203	0.282854	0.181315	-0.012015	-0.023214	0.145964	0.00019	-0.080959	-0.121801	-0.00019	-0.004742
GENE522X	TPM1	TPM1|tropomyosin 1 (alpha)	1	-0.074943	-0.199316	-0.265754	-0.033219	-0.265754	0.265754	0.472827	0.166096	-0.664386	-0.365412	0.066439	0.498289	0.265754	-0.099658	0.332193	0.099658	-0.398631	-0.498289	0.132877	0.033219
GENE637X	LONRF2	LONRF2|LON peptidase N-terminal domain and ring finger 2	1	-0.426734	-0.169109	-0.043323	0.464916	-0.123667	0.392319	0.322294	0.045045	-0.546638	0.043323	0.259832	0.537576	-0.063186	-0.165879	0.364421	0.405869	0.183703	-0.053481	-0.148056	-0.056081
