# Supplementary material for: Gene expression changes reflect clinical response in a placebo-controlled randomized trial of abatacept in patients with diffuse cutaneous systemic sclerosis
Source: Arthritis Res Ther. 2015 Jun 13;17(1):159. doi: 10.1186/s13075-015-0669-3 (PMC4487200; doi:10.1186/s13075-015-0669-3)
Supplement: Additional file 3: — Complete list of genes significantly ( p < 0.05) changed in abatacept improvers. Detailed information about the improver gene signature. ‘Upregulated In’ column has either ‘base’ (upregulated in baseline samples) or ‘post’ (upregulated in post-treatment samples) value. Gene symbols and gene names are from the Agilent 8x60K platform annotation file. ‘Fold Change’ column contains the fold change for each gene calculated according to the following rules: 1) if post Mean > base Mean, then Fold Change = post Mean – base Mean; 2) if base Mean > post Mean, then Fold Change = base Mean – post Mean. [file 13075_2015_669_MOESM3_ESM.xlsx]

## Sheet: Sheet1
Upregulated In	Gene symbol	Gene name	p-value	Fold Change	base Mean	post Mean
post	ASTN1	astrotactin 1	0.000413186	1.04111	-0.448058	0.593054
base	SPTAN1	spectrin, alpha, non-erythrocytic 1 (alpha-fodrin)	0.00161303	0.581241	0.258434	-0.322807
base	CCL7	chemokine (C-C motif) ligand 7	0.00161432	1.24908	0.688926	-0.560154
base	ZBTB7A	zinc finger and BTB domain containing 7A	0.00229148	0.62454	0.257542	-0.366998
post	MYLPF	myosin light chain, phosphorylatable, fast skeletal muscle	0.00238248	1.03396	-0.739593	0.294368
post	RAB33A	RAB33A, member RAS oncogene family	0.00264068	0.61279	-0.241167	0.371623
post	LINGO2	leucine rich repeat and Ig domain containing 2	0.00271729	1.13073	-0.462027	0.668699
base	H19	H19, imprinted maternally expressed transcript (non-protein coding)	0.00274564	0.937575	0.715897	-0.221677
post	LOC100128551	uncharacterized LOC100128551	0.00283899	1.17243	-0.518989	0.653446
post	LOC283856	uncharacterized LOC283856	0.00368223	1.54564	-0.986096	0.559546
post	XLOC_007602	NULL	0.00400996	1.15884	-0.55247	0.60637
post	SOBP	sine oculis binding protein homolog (Drosophila)	0.0040758	0.688774	0.126229	0.815003
post	LOC100505679	uncharacterized LOC100505679	0.00464162	0.95848	-0.306842	0.651638
base	CSF2RA	colony stimulating factor 2 receptor, alpha, low-affinity (granulocyte-macrophage)	0.00468211	1.28127	0.598786	-0.682487
post	OC90	otoconin 90	0.00496556	0.828543	-0.260704	0.567839
post	GUCY2E	guanylate cyclase 2E	0.00533975	2.06382	-0.789168	1.27465
post	IFITM10	interferon induced transmembrane protein 10	0.00541846	0.75802	-0.310247	0.447773
post	EFCAB10	EF-hand calcium binding domain 10	0.00557228	1.09815	-0.108393	0.989755
post	KDM2B	lysine (K)-specific demethylase 2B	0.00558318	0.484364	-0.0533458	0.431019
base	RAB4B	RAB4B, member RAS oncogene family	0.00571317	0.617622	0.289122	-0.3285
post	RLN2	relaxin 2	0.00578659	0.733996	-0.444261	0.289735
post	LOC283575	uncharacterized LOC283575	0.00606989	0.544563	-0.338342	0.206221
base	PLA2G2A	phospholipase A2, group IIA (platelets, synovial fluid)	0.00615913	1.70622	0.956126	-0.750092
post	ZDHHC22	zinc finger, DHHC-type containing 22	0.00654237	0.623996	-0.0510994	0.572896
base	PNPLA2	patatin-like phospholipase domain containing 2	0.00671167	0.53877	0.486026	-0.0527438
post	TTR	transthyretin	0.00672039	1.33278	-0.57947	0.753311
post	LOC100132344	uncharacterized LOC100132344	0.00686496	1.11367	-0.734573	0.379095
base	APOBEC3H	apolipoprotein B mRNA editing enzyme, catalytic polypeptide-like 3H	0.00704825	1.57745	1.07846	-0.498988
post	HRK	harakiri, BCL2 interacting protein (contains only BH3 domain)	0.00711043	1.84143	-0.75975	1.08168
base	ZNF836	zinc finger protein 836	0.00793632	0.648197	0.680415	0.0322186
base	ANXA6	annexin A6	0.00825269	0.508646	0.273639	-0.235008
post	STX1A	syntaxin 1A (brain)	0.00862561	1.08342	-0.953462	0.129959
post	ASGR1	asialoglycoprotein receptor 1	0.00865677	0.716065	-0.131826	0.584239
post	C10orf35	chromosome 10 open reading frame 35	0.0091367	0.505638	-0.229306	0.276333
base	EML3	echinoderm microtubule associated protein like 3	0.00953933	0.501509	0.333428	-0.168081
post	LOC283454	uncharacterized LOC283454	0.00973474	1.48349	-0.842286	0.641205
base	C1S	complement component 1, s subcomponent	0.00988389	0.555978	0.272536	-0.283443
base	LILRB3	leukocyte immunoglobulin-like receptor, subfamily B (with TM and ITIM domains), member 3	0.0100689	0.618102	0.412068	-0.206034
post	C1orf135	chromosome 1 open reading frame 135	0.0106013	1.31799	-0.529589	0.788397
post	LOC100130865	uncharacterized LOC100130865	0.0107741	1.38363	-0.52571	0.857923
base	NTRK2	neurotrophic tyrosine kinase, receptor, type 2	0.0107837	0.611663	0.57947	-0.0321928
base	C3orf64	chromosome 3 open reading frame 64	0.0108313	0.702937	0.346684	-0.356253
post	TP53TG3	TP53 target 3	0.0110656	0.323408	0.025894	0.349302
post	LOC157860	uncharacterized LOC157860	0.0111308	1.74498	-0.731137	1.01384
post	SLC7A14	solute carrier family 7 (orphan transporter), member 14	0.0113772	0.882706	0.26029	1.143
post	LOC221946	uncharacterized LOC221946	0.0115	0.748457	-0.251551	0.496906
base	ADAMTSL2	ADAMTS-like 2	0.0117526	0.776929	0.568925	-0.208003
base	P4HA3	prolyl 4-hydroxylase, alpha polypeptide III	0.011868	1.77084	0.717584	-1.05326
post	MTCP1	mature T-cell proliferation 1	0.0119153	0.984278	-0.477679	0.506599
post	LOC100505695	uncharacterized LOC100505695	0.0121401	1.24085	-0.596747	0.644104
base	PNPLA6	patatin-like phospholipase domain containing 6	0.0124874	0.437822	0.167403	-0.270419
base	CTLA4	cytotoxic T-lymphocyte-associated protein 4	0.0124935	0.713468	0.702993	-0.010475
post	HRG	histidine-rich glycoprotein	0.0125271	1.03661	-0.470015	0.566593
post	FOXD4L2	forkhead box D4-like 2	0.0126431	1.01581	-0.574873	0.440938
base	NTSR2	neurotensin receptor 2	0.0128734	0.80482	0.408849	-0.395971
post	PSIMCT-1	malignant T cell amplified sequence 1 pseudogene	0.0129101	0.62565	-0.341453	0.284197
base	LOC100132891	uncharacterized LOC100132891	0.0129901	0.795856	0.595209	-0.200647
post	LOC340515	uncharacterized LOC340515	0.0133131	0.511839	-0.36977	0.142069
base	SYCE1L	synaptonemal complex central element protein 1-like	0.0134947	0.589985	0.40913	-0.180855
base	CCDC140	coiled-coil domain containing 140	0.0138836	0.51556	0.432605	-0.0829548
base	LOC257396	uncharacterized LOC257396	0.0140044	0.626377	0.621977	-0.0044004
post	NUFIP1	nuclear fragile X mental retardation protein interacting protein 1	0.0142682	0.475516	-0.25912	0.216396
post	AFP	alpha-fetoprotein	0.014296	0.405629	-0.183499	0.22213
base	PLA2G2C	phospholipase A2, group IIC	0.0143287	0.590535	0.438884	-0.151651
post	SLC6A4	solute carrier family 6 (neurotransmitter transporter, serotonin), member 4	0.0144732	0.527962	-0.0965786	0.431384
base	APLN	apelin	0.0145138	0.62454	0.399191	-0.22535
post	ZAR1L	zygote arrest 1-like	0.0147175	0.616541	-0.417071	0.19947
post	TAF5L	TAF5-like RNA polymerase II, p300/CBP-associated factor (PCAF)-associated factor, 65kDa	0.0147319	0.582406	-0.0611664	0.52124
post	NRG4	neuregulin 4	0.0147467	0.585886	-0.273024	0.312862
base	LOC729424	uncharacterized LOC729424	0.0148502	0.519843	0.413599	-0.106244
post	GNAO1	guanine nucleotide binding protein (G protein), alpha activating activity polypeptide O	0.014927	0.605225	-0.109456	0.495769
base	PLCXD2	phosphatidylinositol-specific phospholipase C, X domain containing 2	0.0149881	0.577423	0.270513	-0.30691
base	PRF1	perforin 1 (pore forming protein)	0.0150831	1.21045	0.708242	-0.502208
base	TMEM176B	transmembrane protein 176B	0.015134	1.08181	0.105946	-0.97586
base	KCNC4	potassium voltage-gated channel, Shaw-related subfamily, member 4	0.0151604	0.605224	0.405629	-0.199595
base	MKX	mohawk homeobox	0.0153099	0.9384	0.365449	-0.572951
post	PRDM15	PR domain containing 15	0.0153354	0.633703	0.285063	0.918766
base	LOC100192378	uncharacterized LOC100192378	0.0153639	1.80846	0.533173	-1.27529
post	MCM3AP-AS1	MCM3AP antisense RNA 1 (non-protein coding)	0.0158951	0.805817	-0.472202	0.333615
post	UBAP2L	ubiquitin associated protein 2-like	0.0159059	0.680272	-0.275949	0.404323
post	RAD52	RAD52 homolog (S. cerevisiae)	0.0159474	0.943474	-0.498736	0.444738
base	PDE1B	phosphodiesterase 1B, calmodulin-dependent	0.0159607	0.746873	0.280077	-0.466795
base	FRMD8	FERM domain containing 8	0.0160513	0.493711	0.404088	-0.0896228
base	S100A11	S100 calcium binding protein A11	0.0161239	0.360559	0.04507	-0.315489
base	TLR7	toll-like receptor 7	0.0161453	1.52594	0.618102	-0.907837
post	ZNF680	zinc finger protein 680	0.0163961	1.02693	-0.0849464	0.941984
post	MGC34796	sepiapterin reductase (7,8-dihydrobiopterin:NADP+ oxidoreductase) pseudogene	0.0164329	0.819631	-0.468235	0.351396
base	INPP1	inositol polyphosphate-1-phosphatase	0.0167613	0.553716	0.360559	-0.193157
post	MYL4	myosin, light chain 4, alkali; atrial, embryonic	0.0176568	0.746873	-0.125552	0.621321
post	XLOC_000294	NULL	0.0177269	0.502537	-0.236711	0.265826
base	CFL1	cofilin 1 (non-muscle)	0.0177306	0.394865	0.180635	-0.21423
base	NCOA1	nuclear receptor coactivator 1	0.0178817	0.901398	0.251104	-0.650295
post	CDK12	cyclin-dependent kinase 12	0.0180563	0.39734	-0.159338	0.238002
post	CSNK1G1	casein kinase 1, gamma 1	0.0181059	0.355442	0.0201256	0.375567
base	MBD1	methyl-CpG binding domain protein 1	0.0183344	0.496542	0.461983	-0.034559
base	CCDC121	coiled-coil domain containing 121	0.0189136	0.850015	0.915419	0.0654046
base	ADCK4	aarF domain containing kinase 4	0.019606	0.560129	0.344852	-0.215277
post	WDR78	WD repeat domain 78	0.0196349	0.542343	-0.0411634	0.50118
post	CREG2	cellular repressor of E1A-stimulated genes 2	0.0197238	1.43746	-0.604772	0.832686
post	LOC147670	uncharacterized LOC147670	0.0197839	0.529409	-0.22125	0.308159
post	LOC399900	uncharacterized LOC399900	0.0199913	0.887273	-0.243302	0.643971
post	TAF1L	TAF1 RNA polymerase II, TATA box binding protein (TBP)-associated factor, 210kDa-like	0.0200844	0.847425	-0.262802	0.584624
post	SCRT2	scratch homolog 2, zinc finger protein (Drosophila)	0.0204657	0.800949	-0.379393	0.421556
base	S100A5	S100 calcium binding protein A5	0.0206771	0.392752	0.144868	-0.247885
post	IGFBPL1	insulin-like growth factor binding protein-like 1	0.0206795	0.808557	-0.342981	0.465576
base	KBTBD12	kelch repeat and BTB (POZ) domain containing 12	0.0206973	0.985268	1.06386	0.0785886
base	CD200R1	CD200 receptor 1	0.0207309	0.753312	0.437822	-0.315489
post	ASB1	ankyrin repeat and SOCS box containing 1	0.0207623	0.475974	-0.16924	0.306734
post	BTBD9	BTB (POZ) domain containing 9	0.0208172	0.339016	0.115848	0.454864
base	ZNF630	zinc finger protein 630	0.0209208	0.442664	0.366636	-0.0760284
post	LOC100505876	uncharacterized LOC100505876	0.0217664	0.631513	-0.0610514	0.570461
post	KLHL14	kelch-like 14 (Drosophila)	0.021822	0.980316	0.327662	1.30798
post	SCARNA9L	small Cajal body-specific RNA 9-like (retrotransposed)	0.0218701	0.385348	-0.168796	0.216552
post	SERPINA2	serpin peptidase inhibitor, clade A (alpha-1 antiproteinase, antitrypsin), member 2	0.0218999	1.23342	-0.306087	0.927335
base	PTGER3	prostaglandin E receptor 3 (subtype EP3)	0.021909	0.376656	0.460357	0.0837014
post	ZKSCAN2	zinc finger with KRAB and SCAN domains 2	0.0219713	0.390085	-0.0898774	0.300207
base	DACH1	dachshund homolog 1 (Drosophila)	0.0220143	0.701815	0.460151	-0.241664
post	LOC100129275	uncharacterized LOC100129275	0.0221203	1.18053	-0.796329	0.384202
base	TIGIT	T cell immunoreceptor with Ig and ITIM domains	0.0221707	1.60923	1.32842	-0.280804
post	DGCR10	DiGeorge syndrome critical region gene 10	0.0223327	1.23318	-0.647132	0.58605
post	FANCA	Fanconi anemia, complementation group A	0.0223489	0.659375	-0.0127748	0.646601
base	SYTL3	synaptotagmin-like 3	0.0223655	1.06916	0.575442	-0.493723
post	LOC100507018	NULL	0.0223875	0.74822	-0.549534	0.198686
post	ITGB1BP3	integrin beta 1 binding protein 3	0.0226894	1.48529	-0.452586	1.0327
base	BOD1P	biorientation of chromosomes in cell division 1 pseudogene	0.0226946	0.907593	1.03651	0.12892
post	WDR37	WD repeat domain 37	0.0227076	0.911366	-0.702397	0.208969
post	LOC284628	uncharacterized LOC284628	0.0227118	0.553892	-0.19727	0.356622
base	VSTM2A	V-set and transmembrane domain containing 2A	0.022742	0.385241	0.439929	0.0546884
base	XLOC_014101	NULL	0.0230533	1.01534	0.387421	-0.627916
base	USP21	ubiquitin specific peptidase 21	0.0233628	0.565028	0.417969	-0.147058
post	BHMT	betaine--homocysteine S-methyltransferase	0.0233643	0.753312	-0.560155	0.193157
base	SLC10A2	solute carrier family 10 (sodium/bile acid cotransporter family), member 2	0.0233775	0.585909	0.218911	-0.366998
post	C12orf66	chromosome 12 open reading frame 66	0.0234322	0.587375	0.0063294	0.593705
base	LOC100132764	uncharacterized LOC100132764	0.0237191	1.36775	0.828885	-0.538865
base	KIT	v-kit Hardy-Zuckerman 4 feline sarcoma viral oncogene homolog	0.0237289	0.769321	0.754057	-0.0152638
post	PIAS2	protein inhibitor of activated STAT, 2	0.0238063	0.379875	-0.13521	0.244665
base	DYSF	dysferlin, limb girdle muscular dystrophy 2B (autosomal recessive)	0.0239356	0.862767	0.360559	-0.502208
post	SWI5	SWI5 recombination repair homolog (yeast)	0.024012	0.408397	-0.204197	0.2042
post	ADAMTSL1	ADAMTS-like 1	0.0240945	1.01738	0.110194	1.12757
base	FGFR2	fibroblast growth factor receptor 2	0.0242696	0.930285	0.725916	-0.204368
post	NKD1	naked cuticle homolog 1 (Drosophila)	0.0245511	1.65263	-0.590308	1.06232
post	ATP4A	ATPase, H+/K+ exchanging, alpha polypeptide	0.0245855	0.75975	-0.354121	0.405629
base	MAPRE3	microtubule-associated protein, RP/EB family, member 3	0.0246045	0.581662	0.428838	-0.152824
post	IGSF5	immunoglobulin superfamily, member 5	0.0246098	0.829134	-0.248358	0.580777
base	PCDH12	protocadherin 12	0.0246142	1.96525	0.84183	-1.12341
post	LIPC	lipase, hepatic	0.0246362	0.978661	-0.482892	0.495769
post	MIOX	myo-inositol oxygenase	0.0246973	0.570749	-0.356628	0.214121
base	NUCB1	nucleobindin 1	0.024723	0.457138	0.0997976	-0.35734
post	OPA1	optic atrophy 1 (autosomal dominant)	0.0247702	0.854665	-0.57141	0.283255
post	RIMS4	regulating synaptic membrane exocytosis 4	0.0247712	1.7118	-0.79351	0.918293
base	AFAP1	actin filament associated protein 1	0.0250106	0.36056	0.247885	-0.112675
post	NTSR1	neurotensin receptor 1 (high affinity)	0.0251874	1.17182	-0.453918	0.717899
post	ISX	intestine-specific homeobox	0.0253187	1.11625	-0.454468	0.661785
base	CIDEB	cell death-inducing DFFA-like effector b	0.0256003	0.436555	0.125458	-0.311097
post	HTR1D	5-hydroxytryptamine (serotonin) receptor 1D	0.0256532	0.57947	-0.18758	0.39189
post	OR1E1	olfactory receptor, family 1, subfamily E, member 1	0.0258095	0.695622	-0.387182	0.30844
base	RAB33B	RAB33B, member RAS oncogene family	0.0258438	1.60143	1.08192	-0.519514
post	MAGEA6	melanoma antigen family A, 6	0.0260249	0.824135	-0.0901396	0.733996
base	C16orf7	chromosome 16 open reading frame 7	0.0260407	0.209652	0.249584	0.0399322
base	C3	complement component 3	0.0262053	0.753127	0.339033	-0.414094
base	CNNM1	cyclin M1	0.0262833	0.555456	0.174535	-0.380922
post	LOC284440	uncharacterized LOC284440	0.026285	0.954136	-0.605495	0.348642
post	XLOC_003870	NULL	0.0263846	0.457838	-0.241432	0.216406
base	FBXO27	F-box protein 27	0.0265247	1.09576	0.472514	-0.623247
post	OR10J3	olfactory receptor, family 10, subfamily J, member 3	0.026586	0.7049	-0.382338	0.322562
base	GPR84	G protein-coupled receptor 84	0.0267356	1.25219	0.848209	-0.403982
base	WDR87	WD repeat domain 87	0.0268842	0.580868	0.357255	-0.223613
base	ICOS	inducible T-cell co-stimulator	0.0269679	1.16538	0.608444	-0.556936
base	HTN3	histatin 3	0.0270017	0.352651	0.107986	-0.244665
post	LOC257358	uncharacterized LOC257358	0.027138	1.44062	-0.477073	0.96355
base	ARR3	arrestin 3, retinal (X-arrestin)	0.0271622	0.843451	0.502208	-0.341244
base	FRMPD1	FERM and PDZ domain containing 1	0.0273535	1.46471	1.09824	-0.366463
base	BMP10	bone morphogenetic protein 10	0.0274772	0.777072	0.456735	-0.320337
post	GREB1	growth regulation by estrogen in breast cancer 1	0.0276043	0.704519	-0.086513	0.618006
post	GABBR2	gamma-aminobutyric acid (GABA) B receptor, 2	0.0276192	1.47443	-0.827355	0.647075
base	STON2	stonin 2	0.027668	0.780493	0.34541	-0.435083
post	SLC1A2	solute carrier family 1 (glial high affinity glutamate transporter), member 2	0.0277989	1.2362	-0.711461	0.524743
post	LINC00087	long intergenic non-protein coding RNA 87	0.0278987	0.387275	-0.121228	0.266047
base	GAB1	GRB2-associated binding protein 1	0.0279755	0.540839	0.286516	-0.254323
base	THBS1	thrombospondin 1	0.0281908	0.689732	0.550512	-0.13922
post	C4orf21	chromosome 4 open reading frame 21	0.0282206	0.717984	-0.152659	0.565324
base	RGS1	regulator of G-protein signaling 1	0.0282777	1.62252	0.975442	-0.647075
post	CPEB1	cytoplasmic polyadenylation element binding protein 1	0.028515	0.553716	-0.309051	0.244665
post	FAM123B	family with sequence similarity 123B	0.0291498	0.767313	-0.221944	0.545369
base	APOL4	apolipoprotein L, 4	0.0292955	0.885459	0.910331	0.0248716
post	METTL15	methyltransferase like 15	0.0293441	0.570237	0.0124786	0.582715
post	SLC17A9	solute carrier family 17, member 9	0.029739	0.596629	-0.270711	0.325919
post	C3orf71	chromosome 3 open reading frame 71	0.0298796	0.381224	-0.217379	0.163844
post	LOC100506810	NULL	0.0299083	0.807051	-0.320204	0.486846
post	LOC100129292	uncharacterized LOC100129292	0.029922	0.440189	-0.17562	0.264569
base	NCF1	neutrophil cytosolic factor 1	0.0299357	0.754082	0.786509	0.032427
post	ATM	ataxia telangiectasia mutated	0.0300505	0.889816	0.130083	1.0199
post	LRRC45	leucine rich repeat containing 45	0.0301113	0.435495	-0.331505	0.10399
base	ANKRD6	ankyrin repeat domain 6	0.030144	0.902336	0.375929	-0.526407
base	PTGER1	prostaglandin E receptor 1 (subtype EP1), 42kDa	0.0301983	1.02373	0.460357	-0.563374
post	STK3	serine/threonine kinase 3	0.0302463	0.509705	-0.178719	0.330986
base	LRRC48	leucine rich repeat containing 48	0.0302747	1.41018	0.76097	-0.649206
base	CSF1	colony stimulating factor 1 (macrophage)	0.0303296	0.508646	0.363779	-0.144868
base	OR56B1	olfactory receptor, family 56, subfamily B, member 1	0.0304009	0.515626	0.249369	-0.266257
post	FAM90A10	family with sequence similarity 90, member A10	0.0304469	0.446775	-0.259636	0.187139
base	HIST1H2AA	histone cluster 1, H2aa	0.0305831	1.30294	0.426341	-0.876602
post	LIMD1	LIM domains containing 1	0.0306914	0.712348	-0.415529	0.296819
post	ZNRF4	zinc and ring finger 4	0.0307125	0.572416	-0.260254	0.312162
base	SLCO2A1	solute carrier organic anion transporter family, member 2A1	0.0310716	0.862767	0.325147	-0.53762
base	TNFSF10	tumor necrosis factor (ligand) superfamily, member 10	0.0311119	0.480332	0.266079	-0.214253
base	SIK2	salt-inducible kinase 2	0.0311687	0.581262	0.124058	-0.457204
base	CCL2	chemokine (C-C motif) ligand 2	0.0313084	0.727557	0.573032	-0.154525
post	LOC100335030	FGFR1 oncogene partner 2 pseudogene	0.0313127	0.787311	-0.0889738	0.698337
base	ITSN2	intersectin 2	0.0314101	0.540839	0.296174	-0.244665
base	BAI3	brain-specific angiogenesis inhibitor 3	0.0316654	1.81126	0.910394	-0.900871
post	KIAA1244	KIAA1244	0.0320562	0.826921	-0.0724294	0.754491
base	LRRN3	leucine rich repeat neuronal 3	0.0320888	0.867516	0.261513	-0.606003
post	AKIRIN2-AS1	AKIRIN2 antisense RNA 1 (non-protein coding)	0.0321007	0.546165	-0.268077	0.278087
post	SLC22A7	solute carrier family 22 (organic anion transporter), member 7	0.0321193	1.00618	-0.631029	0.375151
post	ABCC6P1	ATP-binding cassette, sub-family C, member 6 pseudogene 1	0.0322565	1.73365	-0.804977	0.928673
base	ALOXE3	arachidonate lipoxygenase 3	0.0322621	0.862275	0.290625	-0.571651
post	GAL3ST2	galactose-3-O-sulfotransferase 2	0.0322819	0.360559	-0.238227	0.122332
base	VCAM1	vascular cell adhesion molecule 1	0.032441	1.06236	0.354121	-0.708242
post	ST8SIA2	ST8 alpha-N-acetyl-neuraminide alpha-2,8-sialyltransferase 2	0.0327168	0.663172	-0.302612	0.36056
base	C10orf53	chromosome 10 open reading frame 53	0.032722	0.89772	0.950495	0.0527752
post	LOC149351	uncharacterized LOC149351	0.032812	1.19213	-0.494215	0.697912
post	PDE6H	phosphodiesterase 6H, cGMP-specific, cone, gamma	0.0328975	0.443875	-0.260694	0.183182
base	N4BP1	NEDD4 binding protein 1	0.0328981	0.371503	0.129209	-0.242294
base	PLEKHG1	pleckstrin homology domain containing, family G (with RhoGef domain) member 1	0.0329286	0.468526	0.474175	0.005649
post	SNORD15A	small nucleolar RNA, C/D box 15A	0.0329415	0.954487	-0.490987	0.4635
base	DTX1	deltex homolog 1 (Drosophila)	0.0333224	1.09456	0.305832	-0.788724
base	PARP3	poly (ADP-ribose) polymerase family, member 3	0.0334035	0.377642	0.119045	-0.258597
base	PLTP	phospholipid transfer protein	0.0334139	0.482892	0.212473	-0.27042
post	SP5	Sp5 transcription factor	0.0334792	1.03331	-0.387824	0.645483
base	MINK1	misshapen-like kinase 1	0.0335286	0.991539	0.228569	-0.762969
base	TPP1	tripeptidyl peptidase I	0.0337158	0.231947	0.243604	0.0116572
post	LOC152225	uncharacterized LOC152225	0.0337669	0.758113	-0.475334	0.282778
post	ERN2	endoplasmic reticulum to nucleus signaling 2	0.0337855	1.2367	-0.769311	0.467391
post	LOC285758	uncharacterized LOC285758	0.0339746	0.684885	-0.3908	0.294085
post	SSH2	slingshot homolog 2 (Drosophila)	0.0339898	0.53088	0.0084814	0.539361
post	FGFBP3	fibroblast growth factor binding protein 3	0.0341478	0.646527	-0.341798	0.304729
base	CXCR6	chemokine (C-X-C motif) receptor 6	0.0341924	1.40361	0.708242	-0.695364
base	HTRA4	HtrA serine peptidase 4	0.0343213	1.20371	0.877013	-0.326694
post	LTBP1	latent transforming growth factor beta binding protein 1	0.0344387	0.64949	-0.08427	0.56522
base	BST1	bone marrow stromal cell antigen 1	0.0345594	0.676049	0.260762	-0.415287
post	ZNF263	zinc finger protein 263	0.0345769	0.342115	-0.145575	0.19654
base	LOC644852	uncharacterized LOC644852	0.0346166	0.552478	0.0829402	-0.469538
base	GP9	glycoprotein IX (platelet)	0.0346593	1.12675	0.560155	-0.566593
post	WHSC1	Wolf-Hirschhorn syndrome candidate 1	0.0347196	1.26741	0.045035	1.31245
base	NDUFA4L2	NADH dehydrogenase (ubiquinone) 1 alpha subcomplex, 4-like 2	0.0347471	0.647146	0.360261	-0.286885
base	RGS18	regulator of G-protein signaling 18	0.0349031	1.242	0.497405	-0.744595
base	LGALS9	lectin, galactoside-binding, soluble, 9	0.0349048	0.93025	0.372435	-0.557814
base	TNFSF4	tumor necrosis factor (ligand) superfamily, member 4	0.034905	0.959345	0.521523	-0.437822
base	TADA2B	transcriptional adaptor 2B	0.0350256	0.468536	0.31467	-0.153866
post	OR6C74	olfactory receptor, family 6, subfamily C, member 74	0.0351257	0.47354	-0.154241	0.319299
base	TIMP1	TIMP metallopeptidase inhibitor 1	0.0352483	0.476454	0.199596	-0.276858
base	GPR114	G protein-coupled receptor 114	0.0352687	0.568748	0.662321	0.0935724
post	GTSF1	gametocyte specific factor 1	0.0354917	0.362096	-0.190323	0.171772
base	PTPLAD2	protein tyrosine phosphatase-like A domain containing 2	0.035735	0.721635	0.317323	-0.404312
post	STAG2	stromal antigen 2	0.0357463	0.321683	0.211139	0.532822
post	C2CD3	C2 calcium-dependent domain containing 3	0.0357473	1.60033	-0.531535	1.06879
base	LOC100129034	uncharacterized LOC100129034	0.0357839	0.421642	0.228369	-0.193273
base	CD68	CD68 molecule	0.0358416	0.437822	0.244665	-0.193157
post	ST7-AS1	ST7 antisense RNA 1 (non-protein coding)	0.0360646	0.460923	-0.193245	0.267678
base	OLFM2	olfactomedin 2	0.0362145	0.768108	0.232224	-0.535884
base	VWA1	von Willebrand factor A domain containing 1	0.0364729	0.989227	0.414798	-0.574429
post	APOA2	apolipoprotein A-II	0.0365194	0.424945	-0.138429	0.286516
post	KIAA0895	KIAA0895	0.0365406	0.663548	-0.412271	0.251277
post	GNAS	GNAS complex locus	0.0365473	0.37956	0.0624152	0.441975
base	CASR	calcium-sensing receptor	0.0366224	0.807852	0.563217	-0.244635
post	CD5L	CD5 molecule-like	0.0366677	0.624541	-0.13521	0.489331
base	TRIM67	tripartite motif containing 67	0.0367336	0.627743	0.862496	0.234753
post	GLT25D2	glycosyltransferase 25 domain containing 2	0.0367629	0.481534	-0.0508498	0.430684
post	Q25LE9	NULL	0.0368365	1.43193	-0.726557	0.705374
base	FAM125B	family with sequence similarity 125, member B	0.0369892	0.174454	0.130767	-0.0436874
base	CEL	carboxyl ester lipase (bile salt-stimulated lipase)	0.0370157	0.824136	0.585909	-0.238227
base	O3FAR1	omega-3 fatty acid receptor 1	0.0370641	0.506246	0.289749	-0.216497
base	RASL11A	RAS-like, family 11, member A	0.0372251	0.704287	0.324771	-0.379516
base	TNFRSF4	tumor necrosis factor receptor superfamily, member 4	0.0372906	0.753312	0.302612	-0.450699
base	CYTB	cytochrome b	0.0373009	0.366998	0.154525	-0.212472
post	OR4C46	olfactory receptor, family 4, subfamily C, member 46	0.037438	0.69414	-0.336699	0.357442
base	FAM106CP	family with sequence similarity 106, member C pseudogene	0.0376205	0.926227	1.00049	0.0742638
post	LOC100134040	uncharacterized LOC100134040	0.0376235	0.412325	0.0287392	0.441064
base	JUND	jun D proto-oncogene	0.0376534	0.309051	0.151306	-0.157745
post	C22orf23	chromosome 22 open reading frame 23	0.0377304	0.534198	-0.355778	0.178421
base	KCNJ5	potassium inwardly-rectifying channel, subfamily J, member 5	0.0378796	0.991538	0.49255	-0.498988
base	C20orf160	chromosome 20 open reading frame 160	0.0379662	0.620789	0.490951	-0.129839
base	CAMTA2	calmodulin binding transcription activator 2	0.0379715	0.423904	0.105227	-0.318677
post	IQCD	IQ motif containing D	0.0379743	0.643476	-0.0530854	0.59039
base	CD84	CD84 molecule	0.038001	0.653015	0.676427	0.0234118
base	BCAM	basal cell adhesion molecule (Lutheran blood group)	0.0387638	0.779066	0.341244	-0.437822
post	SLC30A7	solute carrier family 30 (zinc transporter), member 7	0.0390719	0.521149	-0.394703	0.126446
post	LOC100131015	uncharacterized LOC100131015	0.0391452	0.586749	-0.389083	0.197665
base	FMO4	flavin containing monooxygenase 4	0.03915	1.19984	0.326012	-0.873832
post	HHIPL2	HHIP-like 2	0.0392058	1.17904	-0.655908	0.523133
base	RGNEF	190 kDa guanine nucleotide exchange factor	0.0393276	0.478447	0.339187	-0.13926
base	RIPK3	receptor-interacting serine-threonine kinase 3	0.039343	1.30323	1.34508	0.0418508
post	RAB3B	RAB3B, member RAS oncogene family	0.0394532	1.90581	-1.03017	0.875644
base	XLOC_002759	NULL	0.0394568	1.17145	0.515804	-0.655642
base	KLK3	kallikrein-related peptidase 3	0.0394894	0.437822	0.470015	0.0321928
post	SPINK2	serine peptidase inhibitor, Kazal type 2 (acrosin-trypsin inhibitor)	0.0396189	1.00442	-0.524743	0.479673
base	ZNF323	zinc finger protein 323	0.0397525	0.387981	0.256229	-0.131752
base	ARHGAP30	Rho GTPase activating protein 30	0.0401866	0.551719	0.480492	-0.0712266
post	MAGEA10	melanoma antigen family A, 10	0.0405021	2.38666	-0.799989	1.58667
post	MYO1A	myosin IA	0.0405585	0.585909	-0.17706	0.408849
post	GATS	GATS, stromal antigen 3 opposite strand	0.0407277	0.591036	-0.393734	0.197302
post	IGSF10	immunoglobulin superfamily, member 10	0.0407581	0.697221	-0.245199	0.452022
post	LOC283033	uncharacterized LOC283033	0.0408514	1.03889	-0.586711	0.452179
base	ZMYND12	zinc finger, MYND-type containing 12	0.0408773	0.617434	0.307655	-0.309779
post	ZXDA	zinc finger, X-linked, duplicated A	0.0408991	0.890406	-0.652033	0.238373
post	PALB2	partner and localizer of BRCA2	0.0409507	0.373436	-0.13199	0.241446
base	TINAGL1	tubulointerstitial nephritis antigen-like 1	0.0410786	0.303016	0.149108	-0.153908
base	HTR2B	5-hydroxytryptamine (serotonin) receptor 2B	0.0411123	1.02373	0.31227	-0.711461
post	TBC1D28	TBC1 domain family, member 28	0.0413823	0.868188	-0.586219	0.28197
post	SNORD8	small nucleolar RNA, C/D box 8	0.0414213	0.807587	-0.400765	0.406822
post	NLGN1	neuroligin 1	0.0414985	0.574264	-0.0466298	0.527634
base	CUX1	cut-like homeobox 1	0.0416152	0.601987	0.280785	-0.321202
base	OR7E37P	olfactory receptor, family 7, subfamily E, member 37 pseudogene	0.0416245	0.911721	0.546694	-0.365027
base	KCNB2	potassium voltage-gated channel, Shab-related subfamily, member 2	0.0416279	1.49207	1.34143	-0.150644
post	LOC728752	uncharacterized LOC728752	0.0419411	0.762782	-0.476509	0.286273
post	SNORA74B	small nucleolar RNA, H/ACA box 74B	0.0421754	0.811601	-0.399388	0.412213
base	FGD3	FYVE, RhoGEF and PH domain containing 3	0.042231	0.330854	0.147727	-0.183127
post	LOC728723	uncharacterized LOC728723	0.0422421	0.901419	-0.281141	0.620278
base	NKX6-2	NK6 homeobox 2	0.0422686	0.850765	0.500116	-0.350649
post	NPTX2	neuronal pentraxin II	0.0424481	0.515085	-0.289735	0.22535
post	GDAP1L1	ganglioside-induced differentiation-associated protein 1-like 1	0.0424564	1.31442	-0.132578	1.18184
post	FUT10	fucosyltransferase 10 (alpha (1,3) fucosyltransferase)	0.042497	0.433903	-0.0193532	0.414549
base	KIAA1908	uncharacterized LOC114796	0.042525	0.578624	0.175478	-0.403146
post	GPR98	G protein-coupled receptor 98	0.0428697	0.676049	-0.405629	0.270419
post	XLOC_011184	NULL	0.0429366	0.975108	-0.243156	0.731952
post	STC2	stanniocalcin 2	0.0433749	1.57101	-0.618102	0.952907
base	LOC100506119	NULL	0.0435785	0.349793	0.428674	0.0788806
post	LOC158402	uncharacterized LOC158402	0.0435966	0.743204	-0.415565	0.327639
post	PPP1R3G	protein phosphatase 1, regulatory subunit 3G	0.0436941	0.41195	-0.198992	0.212958
post	WSCD1	WSC domain containing 1	0.043813	0.859858	-0.545297	0.314561
post	CCBL1	cysteine conjugate-beta lyase, cytoplasmic	0.0438815	0.379875	-0.151306	0.228569
base	ABCD2	ATP-binding cassette, sub-family D (ALD), member 2	0.0438887	1.66115	0.93681	-0.724338
post	FAM125A	family with sequence similarity 125, member A	0.0441063	0.924505	-0.424717	0.499788
post	PDIA2	protein disulfide isomerase family A, member 2	0.044256	1.56457	-0.540839	1.02373
base	ARGFXP2	arginine-fifty homeobox pseudogene 2	0.0442803	0.495746	0.37319	-0.122556
base	MCF2L	MCF.2 cell line derived transforming sequence-like	0.0442869	0.931852	1.20955	0.2777
base	LOC100132966	uncharacterized LOC100132966	0.0444462	0.389724	0.468892	0.0791684
base	NAALADL1	N-acetylated alpha-linked acidic dipeptidase-like 1	0.0444498	0.885731	0.36049	-0.525241
base	ATP8B4	ATPase, class I, type 8B, member 4	0.0444586	1.23638	0.576016	-0.66036
base	ANKRD33B	ankyrin repeat domain 33B	0.0444747	0.820465	0.584993	-0.235472
post	LRRC24	leucine rich repeat containing 24	0.0446068	0.492401	-0.33838	0.154021
post	C6orf147	NULL	0.0448185	0.573737	0.060058	0.633795
post	TSGA10IP	testis specific, 10 interacting protein	0.0448248	1.42841	-0.399039	1.02937
base	KIAA0195	KIAA0195	0.0448721	0.326594	0.104505	-0.222089
post	DNAH2	dynein, axonemal, heavy chain 2	0.0449181	0.534733	-0.017949	0.516784
post	SHISA9	shisa homolog 9 (Xenopus laevis)	0.0449354	1.26917	0.195902	1.46507
base	KDM4C	lysine (K)-specific demethylase 4C	0.0449852	0.399391	0.630447	0.231056
post	HAND1	heart and neural crest derivatives expressed 1	0.0449964	0.727557	-0.254323	0.473234
post	MRPL19	mitochondrial ribosomal protein L19	0.0451097	0.62002	0.0214632	0.641483
base	SYT17	synaptotagmin XVII	0.0451359	0.545622	0.211469	-0.334153
base	PADI6	peptidyl arginine deiminase, type VI	0.0451663	1.03136	0.605628	-0.425734
post	C8orf37	chromosome 8 open reading frame 37	0.0452984	0.854145	-0.009489	0.844656
post	FOLR1	folate receptor 1 (adult)	0.0457293	0.502208	-0.193157	0.309051
post	RNF113B	ring finger protein 113B	0.0457339	0.458796	-0.14061	0.318186
post	LOC100505873	putative apoptosis-related protein 2-like	0.0457834	0.689039	-0.391468	0.297571
post	ATE1	arginyltransferase 1	0.0459132	0.753036	-0.151844	0.601192
post	SLC25A2	solute carrier family 25 (mitochondrial carrier; ornithine transporter) member 2	0.0460695	0.787258	-0.530768	0.25649
post	POLE	polymerase (DNA directed), epsilon	0.0461192	0.247941	-0.0128296	0.235111
post	LPO	lactoperoxidase	0.0461364	0.611663	-0.383094	0.228569
base	MOB3A	MOB kinase activator 3A	0.0462575	0.283268	0.0654124	-0.217856
post	TRHR	thyrotropin-releasing hormone receptor	0.0463468	0.688926	-0.260762	0.428164
base	DIP2C	DIP2 disco-interacting protein 2 homolog C (Drosophila)	0.0463936	0.676506	0.830761	0.154255
post	DHDDS	dehydrodolichyl diphosphate synthase	0.0465293	0.930287	-0.0576302	0.872657
post	CDH15	cadherin 15, type 1, M-cadherin (myotubule)	0.0467057	0.914276	-0.437822	0.476454
post	SLC13A3	solute carrier family 13 (sodium-dependent dicarboxylate transporter), member 3	0.0467575	1.08509	-0.160042	0.925051
post	LOC100128843	uncharacterized LOC100128843	0.0468463	0.568227	-0.200175	0.368052
base	GZMB	granzyme B (granzyme 2, cytotoxic T-lymphocyte-associated serine esterase 1)	0.0468528	1.07524	0.437822	-0.637417
post	LPPR3	lipid phosphate phosphatase-related protein type 3	0.0470378	1.30059	-0.515085	0.785504
base	ALPL	alkaline phosphatase, liver/bone/kidney	0.0471354	0.527962	0.421726	-0.106236
base	APBB2	amyloid beta (A4) precursor protein-binding, family B, member 2	0.0471498	0.321111	0.315284	-0.005827
base	LOC100130269	uncharacterized LOC100130269	0.0471741	0.73527	0.424456	-0.310814
post	CSGALNACT2	chondroitin sulfate N-acetylgalactosaminyltransferase 2	0.0472189	0.910476	-0.280151	0.630325
base	PTHLH	parathyroid hormone-like hormone	0.0473545	0.392752	0.154525	-0.238227
post	LOC389493	uncharacterized LOC389493	0.0475478	0.313185	-0.07651	0.236675
base	XLOC_003204	NULL	0.0475997	0.536565	0.708948	0.172383
base	ICOSLG	inducible T-cell co-stimulator ligand	0.0476166	1.11007	0.751665	-0.358406
post	Q8NDX4	NULL	0.047812	0.859679	-0.20938	0.650299
base	PML	promyelocytic leukemia	0.0478517	0.318606	0.36801	0.0494032
base	PEA15	phosphoprotein enriched in astrocytes 15	0.0478523	0.359854	0.17516	-0.184694
post	LEFTY1	left-right determination factor 1	0.0478997	1.3922	-0.804339	0.58786
base	FAM183B	acyloxyacyl hydrolase (neutrophil)	0.0480448	0.757819	0.229398	-0.528422
post	LOC100129888	uncharacterized LOC100129888	0.0481442	0.502206	-0.227329	0.274877
base	MTNR1B	melatonin receptor 1B	0.0482468	0.315489	0.251104	-0.0643856
base	ECEL1	endothelin converting enzyme-like 1	0.0483621	1.17209	0.294242	-0.877846
post	DUSP5P	dual specificity phosphatase 5 pseudogene	0.0486591	0.508328	-0.304222	0.204106
base	LBP	lipopolysaccharide binding protein	0.048867	1.50662	0.978661	-0.527962
post	ZNF530	zinc finger protein 530	0.0489777	0.575976	-0.262757	0.313219
base	FNDC4	fibronectin type III domain containing 4	0.049026	0.612324	0.231865	-0.38046
post	FNDC3B	fibronectin type III domain containing 3B	0.049085	0.76561	-0.400508	0.365101
base	GIPC3	GIPC PDZ domain containing family, member 3	0.049127	0.758359	0.763308	0.0049488
base	APOL6	apolipoprotein L, 6	0.0492414	1.25252	1.37157	0.119049
base	ARID1A	AT rich interactive domain 1A (SWI-like)	0.0493608	0.334805	0.13521	-0.199595
post	ASCL1	achaete-scute complex homolog 1 (Drosophila)	0.0493819	0.959346	-0.363779	0.595567
post	DOCK7	dedicator of cytokinesis 7	0.0494272	0.819168	-0.41422	0.404948
post	SOX11	SRY (sex determining region Y)-box 11	0.0494366	1.00442	-0.408848	0.595567
base	IQSEC3	IQ motif and Sec7 domain 3	0.0496061	0.701466	0.752057	0.0505916
post	TMC2	transmembrane channel-like 2	0.0497293	1.01927	-0.180522	0.838744
base	MMP13	matrix metallopeptidase 13 (collagenase 3)	0.0497658	1.32634	0.930372	-0.395972
